# Supplementary material for: Endogenous viral elements trace the ancient origins and early evolution of the Caulimoviridae
Source: PLoS Pathog. 2026 Jun 26;22(6):e1014340. doi: 10.1371/journal.ppat.1014340 (PMC13308828; doi:10.1371/journal.ppat.1014340)
Supplement: S1 Table — This table presents comprehensive details for each of the 73 plant genomes included in the first genomic dataset: (i) Taxonomic information: group (column 1), order (column 2), family (column 3), species name (column 4); (ii) Tag name (column 5): shortened label derived from the species name, used for clarity in graphical representations; (iii) Genomes metrics: size in Mbp (column 6); N50 value(assembly quality measure in kbp), calculated using QUAST (Gurevich et al., 2013) (column 7); (iv) Reference information: Genome Link (column 8): Source or database accession providing access to the genome data. (XLSX) [file ppat.1014340.s008.xlsx]

## Sheet: Feuille 1
S1 Table: Characteristics of 73 Embryophyte genomes This table presents comprehensive details for each of the 73 plant genomes included in the first genomic dataset : (i) Taxonomic information: group (column 1), order (column 2), family (column 3), species name (column 4); (ii) Tag name (column 5) : shortened label derived from the species name, used for clarity in graphical representations; (iii…
Group	Order	Family	Name	Tag	Genome size (Mbp	N50 (Kbp)	Source
Bryophyte/Moss	Sphagnales	Sphagnaceae	Sphagnum_fallax	Sfalla	395	21.139	https://phytozome-next.jgi.doe.gov/info/Sfallax_v1_1
Bryophyte/Moss	Funariales	Funariaceae	Physcomitrium_patens	Phype	472	17.436	https://phytozome-next.jgi.doe.gov/info/Ppatens_v3_3
Bryophyte/Liveworts	Hypnales	Hylocomiaceae	Pleurozium_schreberi	Pleusch	220	0.154	ftp://ftp.ncbi.nlm.nih.gov/genomes/all/GCA/006/891/605/GCA_006891605.1_SU_Pschr_1.0
Bryophyte/Moss	Pseudoditrichales	Ditrichaceae	Ceratodon_purpureus	Cepur	363	25.16	https://sra-download.ncbi.nlm.nih.gov/traces/wgs01/wgs_aux/JA/CM/SA/JACMSA01/JACMSA01.1.fsa_nt.gz
Bryophyte/Anthoceros	Anthocerotales	Anthocerotaceae	Anthoceros_angustus	Anthan	119	1.092	https://ftp.ncbi.nlm.nih.gov/genomes/all/GCA/010/909/165/GCA_010909165.1_ASM1090916v1/GCA_010909165.1_ASM1090916v1_genomic.fna.gz
Bryophyte/Anthoceros	Anthocerotales	Anthocerotaceae	Anthoceros_punctatus	Anpunc	132	1.716	https://www.hornworts.uzh.ch/en/download.html
Bryophyte/Anthoceros	Anthocerotales	Anthocerotaceae	Anthoceros_agrestis	Anthag	117	17.269	https://www.hornworts.uzh.ch/en/download.html
Lycophytes	Isoetales	Isoetaceae	Isoetes engelmannii	Ieng	641	3.9	https://ftp.ncbi.nlm.nih.gov/genomes/all/GCA/011/763/485/GCA_011763485.2_ASM1176348v2/
Lycophytes	Isoetales	Isoetaceae	Isoetes sinensis	Isine	2.132	86.664	https://ftp.cngb.org/pub/CNSA/data5/CNP0004710/CNS0885329/CNA0072254
Lycophytes	Isoetales	Isoetaceae	Isoetes_taiwanensis	Itaiw	1.658	14.867	https://ftp.ncbi.nlm.nih.gov/genomes/all/GCA/021/234/155/GCA_021234155.1_ASM2123415v1/GCA_021234155.1_ASM2123415v1_genomic.fna.gz
Lycophytes	Selaginellales	Selaginellaceae	Selaginella kraussiana	Selkra	115	3.1	https://ftp.ncbi.nlm.nih.gov/genomes/all/GCA/001/021/135/GCA_001021135.1_ASM102113v1
Lycophytes	Selaginellales	Selaginellaceae	Selaginella tamariscina	Selta	301	408	https://ftp.ncbi.nlm.nih.gov/genomes/all/GCA/003/024/785/GCA_003024785.1_ASM302478v1/
Lycophytes	Selaginellales	Selaginellaceae	Selaginella moellendorffii	Selmo	213	1.75	https://ftp.ncbi.nlm.nih.gov/genomes/all/GCF/000/143/415/GCF_000143415.4_v1.0/
Lycophytes	Lycopodiales	Lycopodiaceae	Huperzia_asiatica	Hupas	7.94	57.017	https://data.cyverse.org/dav-anon/iplant/home/licheng_caas/Huperzia.asiatica_genome
Lycophytes	Lycopodiales	Lycopodiaceae	Diphasiastrum_complanatum	Dicom	1.745	59.474	https://data.jgi.doe.gov/refine-download/phytozome?q=Diphasiastrum&expanded=Phytozome-723
Lycophytes	Lycopodiales	Lycopodiaceae	Lycopodium_clavatum	Lycla	2.305	1.013	https://download.cncb.ac.cn/gwh/Plants/Lycopodium_clavatum_Lycopodium_clavatum_GWHBJYW00000000/GWHBJYW00000000.genome.fasta.gz
Ferns	Gleicheniales	Dipteridaceae	Dipteris conjugata	Dico	232	0.637	https://digitalcommons.usu.edu/fern_genome/2/
Ferns	Salviniales	Marsileaceae	Marsilea_vestita	Mvestita	1.033	2.973	https://fernbase.org/ftp/ftp/ftp/Marsilea_vestita/Mvestita_v3_genome.fasta
Ferns	Salviniales	Salviniaceae	Salvinia_cucullata	Sacu	232	72	https://fernbase.org/ftp/Salvinia_cucullata/Salvinia_asm_v1.2/Salvinia_cucullata.genome_v1.2.fasta
Ferns	Salviniales	Salviniaceae	Azolla_filiculoides	Azfi	623	965	https://fernbase.org/ftp/Azolla_filiculoides/Azolla_asm_v1.1/Azolla_filiculoides.genome_v1.2.fasta
Ferns	Salviniales	Salviniaceae	Azolla_nilotica	Aznil	5	27	https://ftp.ncbi.nlm.nih.gov/genomes/all/GCA/910/574/485/GCA_910574485.1_Aznil_double-filtered/GCA_910574485.1_Aznil_double-filtered_genomic.fna.gz
Ferns	Salviniales	Salviniaceae	Azolla_pinnata	Azpi	167	30	https://ftp.ncbi.nlm.nih.gov/genomes/all/GCA/037/176/905/GCA_037176905.1_ASM3717690v1/GCA_037176905.1_ASM3717690v1_genomic.fna.gz
Ferns	Cyatheales	Cyatheaceae	Alsophila_spinulosa	Alspin	6.234	92.484	https://figshare.com/articles/dataset/A_spinulosa_genome_rar/19075346
Ferns	Cyatheales	Plagiogyriaceae	Plagiogyria formosana	Plafo	46	0.922	https://digitalcommons.usu.edu/fern_genome/2/
Ferns	Polypodiales	Pteridaceae	Ceratopteris_richardii	Cerri	7.462	181.963	https://ftp.ncbi.nlm.nih.gov/genomes/all/GCA/020/310/875/GCA_020310875.1_C.richardii_v2/GCA_020310875.1_C.richardii_v2_genomic.fna.gz
Ferns	Polypodiales	Pteridaceae	Adiantum_capillus	Adica	4.823	159.32	https://ftp.ncbi.nlm.nih.gov/genomes/all/GCA/014/529/385/GCA_014529385.2_ASM1452938v2/GCA_014529385.2_ASM1452938v2_genomic.fna.gz
Ferns	Polypodiales	Pteridaceae	Adiantum_nelumboides	Adine	6.272	1.374	https://ftp.ncbi.nlm.nih.gov/genomes/all/GCA/022/343/405/GCA_022343405.2_ASM2234340v2/GCA_022343405.2_ASM2234340v2_genomic.fna.gz
Ferns	Polypodiales	Dennstaedtiaceae	Pteridium aquilinum	Ptaq	620	0.708	https://digitalcommons.usu.edu/fern_genome/2/
Ferns	Polypodiales	Cystopteridaceae	Cystopteris protusa	Cypo	43	0.842	https://digitalcommons.usu.edu/fern_genome/2/
Ferns	Polypodiales	Polypodiaceae	Polypodium glycyrrhiza	Pogly	53	0.771	https://digitalcommons.usu.edu/fern_genome/2/
Ferns	Polypodiales	Dryopteridaceae	Rhumohra_adiantiformis	Rhadi	2.307	1	https://ftp.ncbi.nlm.nih.gov/genomes/all/GCA/033/807/815/GCA_033807815.1_ASM3380781v1/GCA_033807815.1_ASM3380781v1_genomic.fna.gz
Ferns	Polypodiales	Dryopteridaceae	Polystichum_acrostichoides	Polac	451	0.941	https://ftp.ncbi.nlm.nih.gov/genomes/all/GCA/025/802/375/GCA_025802375.1_ASM2580237v1/
Ferns	Polypodiales	Dryopteridaceae	Dryopteris_marginalis	Dryma	1.113	2	https://ftp.ncbi.nlm.nih.gov/genomes/all/GCA/027/576/515/GCA_027576515.1_ASM2757651v1/GCA_027576515.1_ASM2757651v1_genomic.fna.gz
Gymnosperms	Cycadales	Cycadaceae	Cycas_panzhihuaensis	Cypan	10.483	952.06	https://db.cngb.org/search/project/CNP0001756/
Gymnosperms	Ginkgoales	Ginkgoaceae	Ginkgo_biloba	Gbilo	9.555	724.989	https://ftp.cngb.org/pub/gigadb/pub/10.5524/100001_101000/100613/Ginkgo_biloba.HiC.genome.fasta.gz
Gymnosperms	Gnetales	Welwitschiaceae	Welwitschia_mirabilis	Welmi	6.867	359.756	https://ftp.cngb.org/pub/CNSA/data3/CNP0001943/CNS0386377/CNA0022760/
Gymnosperms	Gnetales	Gnetaceae	Gnetum_montanum	Gnmont	4.072	475	https://treegenesdb.org/FTP/Genomes/Gnmo/v1.0/ ou https://ftp.cngb.org/pub/CNSA/data3/CNP0001943/CNS0386378/CNA0022761/
Gymnosperms	Gnetales	Gnetaceae	Gnetum_gnemon	Gnegne	3.257	1.862	https://labshare.cshl.edu/shares/schatzlab/www-data/livingfossils/Gnetum/assembly/v1.0/Ggne_v1.0.fasta.gz
Gymnosperms	Pinales	Pinaceae	Abies_alba	aalba5	18.167	26	https://treegenesdb.org/FTP/Genomes/Abal/v1.1/
Gymnosperms	Pinales	Pinaceae	Pseudotsuga_menziesii	Psemen	14.673	387	https://ftp.ncbi.nlm.nih.gov/genomes/all/GCA/001/517/045/GCA_001517045.1_DougFir1.0/GCA_001517045.1_DougFir1.0_genomic.fna.gz
Gymnosperms	Pinales	Pinaceae	Larix_kaempferi	Lakae	13.188	436	https://ftp.ncbi.nlm.nih.gov/genomes/all/GCA/013/171/265/GCA_013171265.1_ASM1317126v1/GCA_013171265.1_ASM1317126v1_genomic.fna.gz
Gymnosperms	Pinales	Pinaceae	Larix_sibirica	Lasib	12.342	10	https://ftp.ncbi.nlm.nih.gov/genomes/all/GCA/004/151/065/GCA_004151065.1_LarixSibirica0.1/GCA_004151065.1_LarixSibirica0.1_genomic.fna.gz
Gymnosperms	Pinales	Pinaceae	Pinus_lambertiana	Pilam	21.3	2.917	https://treegenesdb.org/FTP/Genomes/Pila/v1.5/
Gymnosperms	Pinales	Pinaceae	Pinus_tabuliformis	Pitab	25.423	2,107,675	https://db.cngb.org/search/project/CNP0001649/
Gymnosperms	Pinales	Pinaceae	Pinus_taeda	Ptaeda	22.104	111	https://treegenesdb.org/FTP/Genomes/Pita/v2.01/
Gymnosperms	Pinales	Pinaceae	Picea_sitchensis	Pisit	18.225	10	https://db.cngb.org/search/project/PRJNA304257/
Gymnosperms	Pinales	Pinaceae	Picea_abies	Pabies	12.301	3.183	https://treegenesdb.org/FTP/Genomes/Paab/
Gymnosperms	Pinales	Pinaceae	Picea_glauca	Pglau	27.14	50	http://congenie.org/
Gymnosperms	Pinales	Pinaceae	Picea_engelmannii	Picen	24.944	404	https://ftp.ncbi.nlm.nih.gov/genomes/all/GCA/009/831/015/GCA_009831015.1_Se404-851_v1/GCA_009831015.1_Se404-851_v1_genomic.fna.gz
Gymnosperms	Cupressales	Taxaceae	Taxus_wallichiana	Tawal	11.119	987.156	https://db.cngb.org/search/assembly/CNA0020892/
Gymnosperms	Cupressales	Taxaceae	Taxus_chinensis	Tachi	10.238	903.737	https://db.cngb.org/search/assembly/CNA0036166/
Gymnosperms	Cupressales	Cupressaceae	Metasequoia_glyptostroboides	Megly	8.686	10.628	https://labshare.cshl.edu/shares/schatzlab/www-data/livingfossils/Metasequoia/assembly/draft/assembly.fasta.gz
Gymnosperms	Cupressales	Cupressaceae	Sequoia_sempervirens	Sesem	26.55	61.328	https://treegenesdb.org/FTP/Genomes/Sese/v2.1/
Gymnosperms	Cupressales	Cupressaceae	Sequoiadendron_giganteum	Segig	8.126	690.55	https://treegenesdb.org/FTP/Genomes/Segi/v2.0/
Gymnosperms	Cupressales	Cupressaceae	Cryptomeria_japonica	Cryja	9.047	754.841	https://ftp.ncbi.nlm.nih.gov/genomes/all/GCA/027/924/625/GCA_027924625.1_CJA_r1.0/GCA_027924625.1_CJA_r1.0_genomic.fna.gz
Gymnosperms	Cupressales	Cupressaceae	Thuja_plicata	Thupli	9.096	2.591	https://phytozome-next.jgi.doe.gov/info/Tplicata_v3_1
Gymnosperms	Cupressales	Cupressaceae	Juniperus_communis	Juco	11.041	836	https://labshare.cshl.edu/shares/schatzlab/www-data/livingfossils/Juniperous/assembly/draft/assembly.fasta.gz
Gymnosperms	Cupressales	Cupressaceae	Cupressus_sempervirens	Cusem	9.986	919.939	personnal communication : Christophe Plomion (INRAe)
Gymnosperms	Araucariales	Araucariaceae	Wollemia_nobilis	Wono	11.596	8.829	https://www.ncbi.nlm.nih.gov/datasets/genome/GCA_028583015.1/
Gymnosperms	Araucariales	Araucariaceae	Araucaria_angustifolia	Aran	18.463	4.935	https://labshare.cshl.edu/shares/schatzlab/www-data/livingfossils/Araucaria/assembly/draft/assembly.fasta.gz
ANA	Amborellales	Amborellaceae	Amborella_trichopoda	AmTr	706	4.927	https://phytozome-next.jgi.doe.gov/info/Atrichopoda_v1_0
ANA	Nymphaeales	Nymphaeaceae	Nymphaea_thermarum	Nyther	368	275	https://ftp.ncbi.nlm.nih.gov/genomes/all/GCA/011/799/765/GCA_011799765.1_ASM1179976v1/GCA_011799765.1_ASM1179976v1_genomic.fna.gz
ANA	Nymphaeales	Nymphaeaceae	Nymphaea_colorata	Nycol	408	25.517	https://ftp.ncbi.nlm.nih.gov/genomes/all/GCA/008/831/285/GCA_008831285.1_ASM883128v1/GCA_008831285.1_ASM883128v1_genomic.fna.gz
incertae sedis	Chloranthales	Chloranthaceae	Chloranthus_sessilifolius	Chlose	2.169	145.775	https://ftp.ncbi.nlm.nih.gov/genomes/all/GCA/021/018/995/GCA_021018995.1_ASM2101899v1/GCA_021018995.1_ASM2101899v1_genomic.fna.gz
Magnoliids	Piperales	Aristolochiaceae	Aristolochia_fimbriata	Arifi	258	33.25	https://ftp.ncbi.nlm.nih.gov/genomes/all/GCA/019/845/555/GCA_019845555.1_ASM1984555v1/GCA_019845555.1_ASM1984555v1_genomic.fna.gz
Magnoliids	Magnoliales	Magnoliaceae	Liriodendron_chinense	Lichin	1.742	2.204	ftp://ftp.ncbi.nlm.nih.gov/genomes/all/GCA/003/013/855/GCA_003013855.2_NJFU_Lchi_2.0
Magnoliids	Magnoliales	Magnoliaceae	Magnolia_officinalis	Magof	1.685	76.619	https://ftp.ncbi.nlm.nih.gov/genomes/all/GCA/021/015/155/GCA_021015155.1_ASM2101515v1/GCA_021015155.1_ASM2101515v1_genomic.fna.gz
Magnoliids	Laurales	Calycanthaceae	Chimonanthus_salicifolius	Chisa	853	75.743	https://ftp.ncbi.nlm.nih.gov/genomes/all/GCA/013/350/335/GCA_013350335.1_ASM1335033v1/GCA_013350335.1_ASM1335033v1_genomic.fna.gz
Magnoliids	Laurales	Calycanthaceae	Chimonanthus_praecox	Chipr	737	63.914	https://ftp.ncbi.nlm.nih.gov/genomes/all/GCA/022/113/865/GCA_022113865.1_ASM2211386v1/GCA_022113865.1_ASM2211386v1_genomic.fna.gz
Magnoliids	Laurales	Lauraceae	Phoebe_bournei	Phobo	989	2.053	https://ftp.cngb.org/pub/CNSA/data5/CNP0002030/CNS0395682/CNA0029376/Pbournei_chromosome_genome.fa.gz
Magnoliids	Laurales	Lauraceae	Persea_americana	Persam	1.057	47.368	https://ftp.ncbi.nlm.nih.gov/genomes/all/GCA/023/638/045/GCA_023638045.1_Gwen_Avocado_Scaffolds/GCA_023638045.1_Gwen_Avocado_Scaffolds_genomic.fna.gz
Magnoliids	Laurales	Lauraceae	Cinnamomum_micranthum	Cinmic	73	50.351	ftp://ftp.ncbi.nlm.nih.gov/genomes/all/GCA/003/546/025/GCA_003546025.1_ASBRC_Ckan_1.0
Magnoliids	Laurales	Lauraceae	Litsea_cubeba	Licub	1.326	113.312	https://ftp.ncbi.nlm.nih.gov/genomes/all/GCA/012/931/725/GCA_012931725.1_ASM1293172v1/GCA_012931725.1_ASM1293172v1_genomic.fna.gz
