# Supplementary material for: Endogenous viral elements trace the ancient origins and early evolution of the Caulimoviridae
Source: PLoS Pathog. 2026 Jun 26;22(6):e1014340. doi: 10.1371/journal.ppat.1014340 (PMC13308828; doi:10.1371/journal.ppat.1014340)
Supplement: S2 Table — This table describes the composition of the caulimovirid OTUs obtained using a 62% identity threshold for RT clustering. New OTUs are highlighted in blue and numbered from 1 to 35, while reference OTUs are shown in grey and named according to their included reference sequences. Outgroup sequences are indicated in red. Reverse transcriptases (RT) sequences are labeled either by their reference name or by a Caulifinder-assigned number followed by the host species tag. When multiple references originate from different studies, all are included in the RT sequence name. (XLSX) [file ppat.1014340.s009.xlsx]

## Sheet: clusters_MCL_62_i2
S2 Table: List of OTUs within the Caulimoviridae This table describes the composition of the caulimovirid OTUs obtained using a 62% identity threshold for RT clustering. New OTUs are highlighted in blue and numbered from 1 to 35, while reference OTUs are shown in grey and named according to their included reference sequences. Outgroup sequences are indicated in red. Reverse transcriptases (RT) se…
OTU name	OTU status	RT_clusters
Florendovirus	reference	REF_RT_Florendovirus_Egrandis,REF_RT_Florendovirus_Sl,REF_RT_Florendovirus_Vvin,3_Lichin,REF_RT_Florendovirus_Gmax,2_Magof,REF_RT_Florendovirus_Eusal,4_AmTr,10_AmTr,REF_RT_Florendovirus_Qrob,REF_RT_Florendovirus_Ntab,4_Phobo,REF_RT_Florendovirus_Vvin2,5_Cinmic,2_Licub,16_AmTr,8_AmTr,0_Chlose,35_AmTr,REF_RT_Florendovirus_Smel,1_Arifi,REF_RT_Florendovirus_Nsyl,1_Phobo,REF_RT_Florendovirus_Kfedt,4_C…
Gymnendovirus_1 + PglaV_2	reference	REF_RT_Gymnendo1_Pabies,6_Pabies,12_Picen,15_Pisit,36_1_Pglau,24_1_Pitab,REF_RT_Gymnendo1_Pabies2,REF_RT_Gymnendo1_Pabies3,PglaV_2_ORF3,36_Pabies,REF_RT_Gymnendo1_Ptae5,43_Lakae,37_Lasib,6_Lasib,5_Lakae,REF_RT_Gymnendo1_Ptae2,37_Psemen,REF_RT_Gymnendo1_Ptae4,35_1_Pglau,40_1_Pitab,44_Ptaeda,52_aalba5,REF_RT_Gymnendo1_Ptae3,REF_RT_Gymnendo1_Ptae_,35_Pabies,73_Pilam,4_Ptaeda
Gymnendovirus_3 + PglaV_1	reference	21_1_Pitab,REF_RT_Gymnendovirus3_Ptae2,9_Ptaeda,REF_RT_Gymnendovirus3_Pabies,9_Pabies,3_Picen,10_Pisit,12_1_Pglau,PglaV_1_ORF1,REF_RT_Gymnendovirus3_Pglau2,29_1_Pglau,20_Pabies,25_Picen,2_Psemen,1_Ptaeda,55_1_Pitab,30_Lasib,35_1_Pitab,5_Pilam,REF_RT_Gymnendovirus3_Ptae3,134_Pilam,REF_RT_Gymnendovirus3_Ptae
Gymnendovirus_2 gp P. glauca + PtaeV_2 + Pinus_nigra	reference	REF_RT_Gymnendo2_Pglau,17_Pabies,13_Picen,16_1_Pglau,16_Pisit,12_1_Pitab,PtaeV_2,35_Ptaeda,18_Lakae,REF_RT_Gymnendo2_Ptae,17_Psemen,16_Ptaeda,7_aalba5,7_Lasib,19_Lasib,17_aalba5,33_Lakae,REF_RT_Pinus_nigra_virus,32_Pilam,19_aalba5
Gymnendovirus_4 gp P. glauca+PtaeV_1	reference	REF_RT_Gymnendovirus4_Pglau2,12_Pisit,36_aalba5,8_aalba5,REF_RT_Gymnendovirus4_Pglau,26_Picen,PtaeV_1_ORF2,8_Ptaeda,1_Lasib,27_1_Pitab,7_Lakae,8_Lasib,REF_RT_Gymnendovirus4_Ptae,29_1_Pitab,8_Lakae,36_Pilam,40_1_Pglau,12_Psemen,147_Pilam,44_Pilam
Badnavirus	reference	REF_RT_Badnavirus_BSGFV,REF_RT_Badnavirus_KTSV,REF_RT_Badnavirus_DBV,REF_RT_Badnavirus_Musa,REF_RT_Badnavirus_ComYMV,REF_RT_Badnavirus_DrMV,REF_RT_Badnavirus_CYMV,REF_RT_Badnavirus_Dala2,0_Nyther,REF_RT_Badnavirus_CSSV,REF_RT_Badnavirus_Coca,1_Nycol,REF_RT_Badnavirus_ScBIMV,REF_RT_Badnavirus_Peque2,0_Nycol,3_AmTr,9_Nyther,REF_RT_Badnavirus_Peque
Petuvirus gp E. salsugineum	reference	REF_RT_Petuvirus_Eusal,REF_RT_Petuvirus_Grai,7_Chisa,REF_RT_Petuvirus_Nsyl,REF_RT_Petuvirus_Tcacao,0_Lichin,REF_RT_Petuvirus_PVCV,6_Chisa,1_Magof,6_Chipr,4_Magof,4_Lichin
Gymnendovirus_4 gp P. abies	reference	REF_RT_Gymnendovirus4_Pabies,19_Pisit,22_1_Pglau,16_Picen,15_Pabies,17_Picen,REF_RT_Gymnendovirus4_Ptae2,106_Pilam,17_Ptaeda,50_1_Pitab
Unclassified gp V. vinifera + Yendovirus + Orendovirus	reference	REF_RT_Unclassified_Vvin,REF_RT_Yendovirus_Bdist,REF_RT_Orendovirus_Aegilops,REF_RT_Yendovirus_Anaco,REF_RT_Yendovirus_Ntom,6_Nyther,8_Nycol,REF_RT_Yendovirus_Slyc,4_Nyther,6_Nycol
Fernendovirus_1 gp P. formosana	reference	1_Polac,REF_RT_Fernendo1_Plagiogyria,3_Polac,Lycla_0,Lycla_1,Lycla_2,1_Dicom
Wendovirus+Xendovirus gp S. tuberosum	reference	REF_RT_Xendovirus_Stub,W3,W1,W2,W5,W6
Xendovirus_gp G. raimondii	reference	REF_RT_Xendovirus_Grai,1_Chlose,40_AmTr,8_Chlose,81_AmTr
Fernendovirus_1 gp C. protusa	reference	REF_RT_Fernendo1_Cystopteris,1_Rhadi,0_Polac,1_Dryma
Gymnendovirus_2 gp G. biloba_2 + GbilV	reference	REF_RT_Gymnendo2_Gbilo,9_Gbilo,1_Cypan,7_Cypan
Gymnendovirus_2 gp G. biloba	reference	REF_RT_Gymnendo2_Gbilo2,0_Gbilo,GbilV_ORF2,4_Gbilo
Caulimovirus	reference	REF_RT_Caulimovirus_CaMV,2_Chlose,REF_RT_Caulimovirus_Lasa
Rosadnavirus	reference	REF_RT_Rosadnavirus_RYVV,3_Licub,6_Cinmic
Solendovirus	reference	REF_RT_Solendovirus_TVCV,4_Nycol,5_Nyther
Soymovirus	reference	REF_RT_Soymovirus_BRRV,REF_RT_Soymovirus_SbCMV,REF_RT_Soymovirus_PCSV
Wendovirus_4	reference	REF_RT_W4,5_Rhadi,0_Azpi
Welwitschia_mirabilis_virus_2	reference	0_Welmi,3_Welmi,REF_RT_Welwitschia_mirabilis_virus_2
Welwitschia_mirabilis_virus_1	reference	1_Welmi,REF_RT_Welwitschia_mirabilis_virus_1,5_Welmi
Dioscovirus + Badnavirus D. alata	reference	REF_RT_Badnavirus_Dala,REF_RT_Dioscovirus
Fernendovirus_1 gp P. glycyrrhiza	reference	REF_RT_Fernendo1_Polypodium,2_Rhadi
Petuvirus gp C. sinensis	reference	REF_RT_Petuvirus_Csine,REF_RT_Petuvirus_Rcommunis
Cavemovirus	reference	REF_RT_Cavemovirus_CSVMV
Fernendovirus_2	reference	REF_RT_Fernendo2_Dipteris
Petuviruslike_C. sinensis	reference	REF_RT_Petuviruslike_Csine
Petuvirus_Araly	reference	REF_RT_Petuvirus_Araly
Soymovirus_Metruvirus	reference	REF_RT_Soymovirus_Metruvirus
Tungrovirus	reference	REF_RT_Tungrovirus_RTBV
Unclassified gp G. max	reference	REF_RT_Unclassified_Gmax
Unclassified_Peaxi	reference	REF_RT_Unclassified_Peaxi
Zendovirus	reference	REF_RT_Zendovirus_Fvesca
Vaccinivirus	reference	REF_RT_Vaccinivirus
Ruflodivirus	reference	REF_RT_Ruflodivirus
1	new	1_Nyther,44_Gnmont,2_Cypan,4_Cypan,16_Gnegne,0_Cypan,19_Gnegne,7_Wono,17_Gnegne,9_Gnmont,2_Aran,5_Gnmont,2_Nycol,9_Wono
2	new	37_1_Pitab,18_Lasib,Gymnendovirus5_Lakae,0_Lakae,0_Psemen,21_aalba5,22_aalba5,79_Pilam,31_Picen,27_Pisit,34_1_Pglau,31_Ptaeda
3	new	18_Segig,1_Thupli,2_Thupli,9_Cryja,2_Juco,2_Cusem,6_Cryja,19_Segig
4	new	26_Tachi,27_Tawal,9_Tawal,6_Tachi,11_Tawal,4_Tachi
5	new	Gnetovirus,14_Gnmont,6_Gnegne,82_Gnegne,12_Gnegne,83_Gnegne
6	new	5_Chipr,3_Chisa,0_Cinmic,1_Persam,0_Licub,0_Phobo
7	new	Gymnendovirus6_Segig,1_Segig,5_Sesem,10_Juco,9_Thupli
8	new	4_Cusem,0_Juco,0_Sesem,2_Megly,8_Thupli
9	new	6_Sesem,11_Sesem,4_Segig,1_Cryja,13_Cryja
10	new	TSA_Brain,0_Rhadi,0_2_Rhadi,3_Rhadi,TSA_Pvit
11	new	Gymnendovirus7_Gmont,4_Gnmont,3_Gnegne,39_Gnegne
12	new	24_Juco,0_Thupli,3_Cryja,3_Cusem
13	new	1_Licub,0_Persam,2_Cinmic,2_Phobo
14	new	1_Lakae,9_aalba5,16_Lasib
15	new	Sequoiavirus_Segig,7_Cryja,1_Juco
16	new	5_Alspin,3_Alspin,6_Alspin
17	new	5_Segig,4_Sesem,0_Cryja
18	new	1_Adica,2_Adine,3_Dryma
19	new	2_Wono,18_Wono,17_Wono
20	new	Gymnendovirus8_Gbilo,3_Gbilo
21	new	3_Nyther,5_Nycol
22	new	9_Cypan,10_Cypan
23	new	6_AmTr,11_AmTr
24	new	0_Aran,10_Wono
25	new	20_Wono,13_Wono
26	new	4_Wono,14_Wono
27	new	8_Tawal
28	new	1_Gbilo
29	new	18_Gbilo
30	new	6_Phobo
31	new	1_Alspin
32	new	0_Magof
33	new	3_Aran
34	new	1_Megly
35	new	0_Dryma
REF_RT_OUTGP_Gypsy	outgroup	REF_RT_OUTGP_Gypsy
REF_RT_OUTGP_HFV	outgroup	REF_RT_OUTGP_HFV
REF_RT_OUTGP_Legolas	outgroup	REF_RT_OUTGP_Legolas
REF_RT_OUTGP_MdEV	outgroup	REF_RT_OUTGP_MdEV
REF_RT_OUTGP_MPMV	outgroup	REF_RT_OUTGP_MPMV
REF_RT_OUTGP_Osvaldo	outgroup	REF_RT_OUTGP_Osvaldo
REF_RT_OUTGP_Skippy	outgroup	REF_RT_OUTGP_Skippy
REF_RT_OUTGP_0_Anthag	outgroup	REF_RT_0_Anthag

## Sheet: Feuille 2
Ieng	1Gymnendovirus_1_+_PglaV_2
Isin	1	19
Itaiw	10	21
Sekra	11	Soymovirus
Seta	12	Ruflodivirus
Semo	126	15
huperzia_asiatica_genome	13	Zendovirus
Dicom	14	Vaccinivirus
Lycopodium_clavatum_reformat	16	13
Dico	17	Rosadnavirus
Mvestita	18	6
Sacu		Unclassified_gp_V._vinifera_+_Yendovirus_+_Orendovirus
Azfi	1Gymnendovirus_2_gp_P._glauca_+_PtaeV_2_+_Pinus_nigra	Tungrovirus
Azni	1Gymnendovirus_3_+_PglaV_1	Unclassified_gp_G._max
Azpi	1Gymnendovirus_4_gp_P._glauca+PtaeV_1	32
Aspin	2	Dioscovirus_+_Badnavirus_D._alata
Plafo	20	Badnavirus
Cerri	23	5
Adiantum_capillus_venerisGCA_014529385.2_ASM1452938v2_genomic_reformat	24	Xendovirus_gp_G._raimondii
Adiantum_nelumboides_GCA_022343405.2_ASM2234340v2_genomic_reformat	25	Cavemovirus
Pterri	28	Solendovirus
Cysto	29	Wendovirus_4
Pogly	3	10
Rhumora_adiantiformis_fern	31	Wendovirus+Xendovirus_gp_S._tuberosum
Polystichum_acrostichoides_GCA_025802375.1_ASM2580237v1_genomic	33	22
Dryopteris_marginalis_fern	35	Gymnendovirus_2_gp_P._glauca_+_PtaeV_2_+_Pinus_nigra
Cycas_panzhihuaensis_genome	3Gymnendovirus_1_+_PglaV_2	30
Ginkgo_biloba.HiC.genome	3Gymnendovirus_3_+_PglaV_1	1
W_mirabilis_final	4	Welwitschia_mirabilis_virus_2
Gnetum_gnemon	5	Welwitschia_mirabilis_virus_1
Gnetum_montanum_Gnmo.1_0	6	Gymnendovirus_2_gp_G._biloba_2_+_GbilV
Abies_alba_Abal.1_1	7	3
Pseudotsuga_menziesii_GCA_001517045.1_DougFir1.0_genomic	8	Gymnendovirus_2_gp_G._biloba
Larix_kaempferi_GCA_013171265.1_ASM1317126v1_genomic	9	27
Larix_sibirica_GCA_004151065.1_LarixSibirica0.1_genomic		9
Pinus_lambertiana_Pila.1_5	Dioscovirus_+_Badnavirus_D._alata	28
Pinus_tabuliformis		29
Pinus_taeda.2_01		31
Picea_sitchensis_GCA_010110895.1_Q903_v1_genomic		Fernendovirus_2
Picea_abies.1_0b		2
Picea_glauca_Pagl.1_0	Florendovirus2	Gymnendovirus_1_+_PglaV_2
Picea_engelmannii_GCA_009831015.1_Se404-851_v1_genomic		16
Taxus_wallichiana_chromosome	Gymnendovirus_1_+_PglaV_22	Fernendovirus_1_gp_P._formosana
Taxus_chinensis_var_mairei_scaffold_genome	Gymnendovirus_1_+_PglaV_23	Fernendovirus_1_gp_P._glycyrrhiza
Megly		35
Sequoia_sempervirens_Sese.2_1		Fernendovirus_1_gp_C._protusa
Sequoiadendron_giganteum_Segi.2_0		18
Cryptomeria_Japonica		Petuviruslike_C._sinensis	Petuvirus_Araly
Thuja_plicata_Tplicata_572_v3		Petuvirus_gp_C._sinensis
Juniperus_communis		OTU_23
Cupressus_Sempervirens	Gymnendovirus_4_gp_P._glauca+PtaeV_12	Petuvirus_gp_E._salsugineum
Wono	Petuvirus_Araly	20
Araucaria_angustifolia	Petuvirus_gp_C._sinensis	4
Atrichopoda_291_v1.0	Petuvirus_gp_E._salsugineum	25
Nymphaea_thermarum_GCA_011799765.1_ASM1179976v1_genomic_reformat	Petuviruslike_C._sinensis	11
Nymphea_colorata_GCA_008831285.1_ASM883128v1_genomic_reformat	REF_RT_15	8
Chloranthus_sessilifolius_GCA_021018995.1_ASM2101899v1_genomic_reformat	REF_RT_GymnendovirusGymnendovirus_1_+_PglaV_2	17
Aristolochia_fimbriata_GCA_019845555.1_ASM1984555v1_genomic_reformat		7
Liriodendron_chinense_PVNU02		12
Magnolia_officinalis_GCA_021015155.1_ASM2101515v1_genomic_reformat		33
Chimonanthus_salicifolius_GCA_013350335.1_ASM1335033v1_genomic_reformat		26
Chimonanthus_praecox_GCA_022113865.1_ASM2211386v1_genomic_reformat		24
Phoebe_bournei		Florendovirus
Persea_americana_GCA_023638045.1_Gwen_Avocado_Scaffolds_genomic_reformat		Gymnendovirus_4_gp_P._glauca+PtaeV_1
Cinnamomum_micranthum_GCA_003546025.1_ASBRC_Ckan_1.0_genomic_reformat		Gymnendovirus_3_+_PglaV_1
Litsea_cubeba_GCA_012931725.1_ASM1293172v1_genomic_reformat		14
Dala.reformat		Gymnendovirus_4_gp_P._glauca+PtaeV_1
Muba.reformat
Bdista.reformat
Osat.reformat
Pasom.reformat
Nenuc.reformat
Bevu.reformat
Vadar.reformat
Rhir
Lindenbergia
Slyc.reformat
Cannu.reformat
Vvinifera_145_Hok
CsineA.reformat
Araly.reformat
Rcom.reformat
Gmax.reformat
Pycom.reformat
FraVesHawaii
Rochin.reformat
