# Supplementary material for: Endogenous viral elements trace the ancient origins and early evolution of the Caulimoviridae
Source: PLoS Pathog. 2026 Jun 26;22(6):e1014340. doi: 10.1371/journal.ppat.1014340 (PMC13308828; doi:10.1371/journal.ppat.1014340)
Supplement: S3 Table — For each genome in the dataset of 66 tracheophytes species, the table provides: (i) Taxonomic details including division (column 1), and species name (column 2); (ii) Caulifinder branch B results with presence/absence of aa-ECRT (column 3); (iii) Caulifinder branch A results with the number of consensus built (column 4), the number of consensus left after filtering the false positive (see material and methods) (column 5), information relative to the size of the filtered consensus (column 6, 7 and 8), and the number of consensuses with a RT-RH1 domain (column 9). (XLSX) [file ppat.1014340.s010.xlsx]

## Sheet: Feuille 1
S3 Table: Results of the analysis of 66 plant genome sequences using Caulifinder Branch A For each genome in the dataset of 66 tracheophytes species, the table provides: (i) Taxonomic details including division (column 1), and species name (column 2); (ii) Caulifinder branch B results with presence/absence of aa-ECRT (column 3) (iii) Caulifinder branch A results with the number of consensus built…
Division	Host species	Presence of aa-ECRT (Caulifinder branchB)	Number of consensus sequences	Number of consensus sequences after LTR retrotransposons filtered out	Consensus mean size (nt)	Consensus maximum size (nt)	Consensus minimum size (nt)	Consensus with RT-RH domain
Lycophytes	Isoetes engelmannii	-	0	0	0	0	0	0
	Isoetes sinensis	-	0	0	0	0	0	0
	Isoetes taiwanensis	-	0	0	0	0	0	0
	Selaginella kraussiana	-	0	0	0	0	0	0
	Selaginella tamarascina	-	0	0	0	0	0	0
	Selaginella moellendorfii	-	0	0	0	0	0	0
	Huperzia asiatica	+	120	77	3837	18027	491	40
	Diphasiastrum complanatum	+	8	6	3639	8025	1067	3
	Lycopodium clavatum	+	17	17	3801	7169	796	11
Ferns	Dipteris conjugata	+	0	0	0	0	0	0
	Marsilea vestita	-	0	0	0	0	0	0
	Salvinia cucullata	-	3	0	0	0	0	0
	Azolla nilotica	-	0	0	0	0	0	0
	Azolla filiculoides	-	14	0	0	0	0	0
	Azolla pinnata	+	0	0	0	0	0	0
	Alsophila spinulosa	+	213	193	5183	18443	825	139
	Plagiogyria formosana	+	0	0	0	0	0	0
	Ceratopteris richardii	-	1	0	0	0	0	0
	Adiantum capillus	+	111	89	2681	18130	536	58
	Adiantum nelumboides	+	47	34	5517	14682	919	24
	Pteridium aquilinum	+	0	0	0	0	0	0
	Cystopteris protusa	+	0	0	0	0	0	0
	Polypodium glycyrrhiza	+	0	0	0	0	0	0
	Rumohra adiantiformis	+	8	8	1946	4161	763	5
	Polystichum acrostichoides	+	6	5	1631	2235	992	3
	Dryopteris marginalis	+	110	104	1635	6878	549	60
Gymnosperms	Cycas panzhihuaensis	+	115	101	4912	14104	928	80
	Ginkgo biloba	+	401	320	3666	12208	554	203
	Welwitschia mirabilis	+	18	18	3558	7113	784	10
	Gnetum gnemon	+	255	202	5074	17099	859	139
	Gnetum montanum	+	260	222	4275	14444	600	169
	Abies alba	+	437	344	4363	17994	395	249
	Pseudotsuga menziesii	+	549	444	5321	19516	468	361
	Larix kaempferi	+	808	676	5968	22295	599	525
	Larix sibirica	+	174	151	2925	8819	585	106
	Pinus lambertiana	+	378	214	3587	11982	416	145
	Pinus tabuliformis	+	386	345	6635	18555	881	284
	Pinus taeda	+	939	794	5977	35062	510	611
	Picea sitchensis	+	412	344	4472	16384	808	287
	Picea abies	+	702	519	3298	11993	593	384
	Picea glauca	+	522	395	4506	32460	497	326
	Picea engelmannii	+	606	443	4633	26987	541	335
	Taxus wallichiana	+	301	271	4068	12573	886	197
	Taxus chinensis	+	222	204	4402	9398	1585	152
	Metasequoia glyptostroboides	+	39	31	4564	9150	1501	26
	Sequoia sempervirens	+	457	407	4745	29073	540	301
	Sequoiadendron giganteum	+	47	40	4673	14609	1129	31
	Cryptomeria japonica	+	32	29	3705	7281	1156	25
	Thuja plicata	+	11	10	4878	9197	1246	8
	Juniperus communis	+	120	102	4599	11077	821	48
	Cupressus sempervirens	+	67	66	4488	12374	1097	50
	Wollemia nobilis	+	150	120	4891	16920	520	70
	Araucaria angustifolia	+	122	84	5282	17411	868	43
ANA	Amborella trichopoda	+	930	608	3896	14985	418	363
	Nymphaea thermarum	+	64	38	3399	9148	490	27
	Nymphaea colorata	+	43	31	4436	12232	635	23
Chloranthales	Chloranthus sessilifolius	+	208	169	4184	27697	714	83
Mesangiospermae	Aristolochia fimbriata	+	110	91	5121	20480	758	41
	Liriodendron chinensis	+	64	51	5057	12186	1500	36
	Magnolia officinalis	+	35	27	4216	9294	1285	18
	Chimonanthus salicifolius	+	262	226	6347	30657	460	145
	Chimonanthus praecox	+	258	228	6430	20154	776	169
	Phoebe bournei	+	37	27	4738	13832	1136	19
	Persea americana	+	54	43	4225	14244	781	27
	Cinnamomum micranthum	+	71	55	4913	16124	963	38
	Litsea cubeba	+	8	8	5057	7492	2000	6
Total			11332	9031				6503
