# Supplementary material for: Endogenous viral elements trace the ancient origins and early evolution of the Caulimoviridae
Source: PLoS Pathog. 2026 Jun 26;22(6):e1014340. doi: 10.1371/journal.ppat.1014340 (PMC13308828; doi:10.1371/journal.ppat.1014340)
Supplement: S4 Table — The dataset comprises 143 sequences: 142 from the Caulimoviridae family and one from the Metaviridae Ty3 element, which serves as an outgroup for phylogenetic rooting. Each sequence label is unique. Reference sequences retain their established names. Non-reference sequences are identified by the host species name, followed by the type of sequence (“copy” or “cons” for consensus), and a unique identifier. New OTUs are numbered from 1 to 35. Reference OTUs are named according to the reference sequences they include. The text referring to genera or OTUs that lack fully characterized sequences (either copy or consensus) is in red. (XLSX) [file ppat.1014340.s011.xlsx]

## Sheet: Feuille 1
S4 Table: List of 7 angiosperm genomes and results of Caulifinder branchA For each genome in the dataset of 7 angiosperm species, the table provides: (i) Taxonomic details including species name (column 1), and group (column 2); (ii) Tag name (column 3) used in graphical representation for clarity; (iii) Genome details with link to genome sequence (column 4), genome size (column 5) and N50 (colum…
Name	Group	Tag	Accession	Genome size (Mbp)	N50 (Kbp)	Presence of aa-ECRT (Caulifinder branchB)	Number of consensus sequences	Number of consensus sequences after LTR retrotransposons filtered out	Consensus mean size (nt)	Consensus maximum size (nt)	Consensus minimum size (nt)
Lindenbergia philippensis	Dicot	Liphi	https://phytozome-next.jgi.doe.gov/info/Lphilippensis_v1_1	426	27.499	+	70	62	6163	20943	1311
Vitis vinifera	Dicot	Vvin	Phytozome V11	486	23.007	+	215	119	3650	21446	821
Citrus sinensis HapA-Mandarine	Dicot	Csine	https://www.ncbi.nlm.nih.gov/datasets/genome/GCA_022201045.1/	299	32.942	+	317	277	4646	16969	613
Ricinus communis	Dicot	Rcom	https://www.ncbi.nlm.nih.gov/datasets/genome/GCF_019578655.1/	316	31.928	+	259	152	4512	18180	479
Glycine max	Dicot	Gmax	https://www.ncbi.nlm.nih.gov/datasets/genome/GCF_000004515.6/	978	49.893	+	214	168	4243	18989	787
Rosa chinensis	Dicot	Rochin	https://www.rosaceae.org/species/rosa/chinensis/genome_v1.0	518	67.082	+	88	66	4954	15829	931
Nicotiana sylvestris	Dicot	Nsyl	https://ftp.ncbi.nlm.nih.gov/genomes/all/GCA/000/393/655/GCA_000393655.2_ASM39365v2/GCA_000393655.2_ASM39365v2_genomic.fna.gz	NA	NA	+	453	299	5982	18760	513
