# Supplementary material for: Endogenous viral elements trace the ancient origins and early evolution of the Caulimoviridae
Source: PLoS Pathog. 2026 Jun 26;22(6):e1014340. doi: 10.1371/journal.ppat.1014340 (PMC13308828; doi:10.1371/journal.ppat.1014340)
Supplement: S5 Table — For each genome in the dataset of 7 angiosperm species, the table provides: (i) Taxonomic details including species name (column 1), and group (column 2); (ii) Tag name (column 3) used in graphical representation for clarity; (iii) Genome details with link to genome sequence (column 4), genome size (column 5) and N50 (column 6); (iv) Caulifinder branch B results with presence/absence of aa-ECRT (column 7); (vi) Caulifinder branch A results with the number of consensus built (column 8), the number of consensus left after filtering out false positives (see material and methods) (column 9), and information relative to the size of the filtered consensus (columns 10–12). (XLSX) [file ppat.1014340.s012.xlsx]

## Sheet: Feuille 1
S5 Table: List of 143 RT-RH sequences used for the phylogenetic analysis of the Caulimoviridae The dataset comprises 143 sequences: 142 from the Caulimoviridae family and one from the Metaviridae Ty3 element, which serves as an outgroup for phylogenetic rooting. Each sequence label is unique. Reference sequences retain their established names. Non-reference sequences are identified by the host sp…
Genus or OTU	Consensus sequence name	Sequence origin
OTU_1	G.gnemon_cons_7	Caulifinder branchA
	C.panzhihuaensis_cons_6	Caulifinder branchA
	W.nobilis_cons_5	Caulifinder branchA
	N.colorata_cons_8	Caulifinder branchA
OTU_2	P.menziesii_cons_9	Caulifinder branchA
	A.alba_cons_10	Caulifinder branchA
	P.taeda_cons_12	Caulifinder branchA
OTU_3	C.sempervirens_cons_24	Caulifinder branchA
	C.japonica_cons_25	Caulifinder branchA
OTU_4	T.chinensis_cons_32	Caulifinder branchA
	T.wallichiana_cons_31	Caulifinder branchA
OTU_5	G.gnemon_cons_54	Caulifinder branchA
	G.montanum_copy_53	Caulifinder branchB
	G.gnemon_copy_26	Caulifinder branchB
	G.gnemon_copy_27	Caulifinder branchB
OTU_6	C.salicifolius_cons_28	Caulifinder branchA
	P.bournei_cons_30	Caulifinder branchA
	C.micranthum_cons_29	Caulifinder branchA
OTU_7	S.sempervirens_cons_35	Caulifinder branchA
	S.sempervirens_cons_36	Caulifinder branchA
OTU_8	S.sempervirens_copy_37	Caulifinder branchB
	J.communis_copy_38	Caulifinder branchB
OTU_9	M.glyptostroboides_cons_40	Caulifinder branchA
	S.sempervirens_cons_39	Caulifinder branchA
OTU_10	R.adiantiformis_copy_105	Caulifinder branchB
	R.adiantiformis_copy_107	Caulifinder branchB
	B.insignis_TSA_104	TSA : GFUE01038349.1
OTU_11	G.gnemon_cons_43	Caulifinder branchA
	G.gnemon_cons_44	Caulifinder branchA
OTU_12	C.sempervirens_cons_46	Caulifinder branchA
	C.sempervirens_cons_45	Caulifinder branchA
OTU_13	C.micranthum_cons_47	Caulifinder branchA
	P.bournei_cons_48	Caulifinder branchA
OTU_14	L.kaempferi_cons_50	Caulifinder branchA
	L.kaempferi_cons_49	Caulifinder branchA
OTU_15	J.communis_copy_55	Caulifinder branchB
OTU_16	A.spinulosa_cons_56	Caulifinder branchA
	A.spinulosa_cons_57	Caulifinder branchA
	A.spinulosa_cons_58	Caulifinder branchA
OTU_17	S.giganteum_cons_52	Caulifinder branchA
	S.sempervirens_cons_51	Caulifinder branchA
OTU_18	A.nelumboides_cons_74	Caulifinder branchA
	D.marginalis_copy_75	Caulifinder branchB
OTU_19	A.angustifolia_copy_60	Caulifinder branchB
	W.nobilis_copy_59	Caulifinder branchB
OTU_20	G.biloba_copy_62	Caulifinder branchB
OTU_21	N.colorata_copy_64	Caulifinder branchB
	N.thermarum_copy_63	Caulifinder branchB
OTU_22	C.panzhihuaensis_cons_65	Caulifinder branchA
OTU_23	A.trichopoda_cons_69	Caulifinder branchA
	A.trichopoda_cons_70	Caulifinder branchA
	A.trichopoda_cons_71	Caulifinder branchA
	A.trichopoda_cons_72	Caulifinder branchA
OTU_24	W.nobilis_cons_76	Caulifinder branchA
OTU_25	W.nobilis_cons_77	Caulifinder branchA
	W.nobilis_cons_78	Caulifinder branchA
	W.nobilis_cons_79	Caulifinder branchA
OTU_26	W.nobilis_cons_80	Caulifinder branchA
	W.nobilis_cons_81	Caulifinder branchA
OTU_27	T.wallichiania_copy_92	Caulifinder branchB
OTU_28	G.biloba_copy_93	Caulifinder branchB
OTU_29	G.biloba_cons_95	Caulifinder branchA
OTU_30	P.bournei_copy_97	Caulifinder branchB
OTU_31	A.spinulosa_cons_98	Caulifinder branchA
	A.spinulosa_cons_99	Caulifinder branchA
OTU_32	M.officinalis_copy_100	Caulifinder branchB
OTU_33	W.nobilis_copy_101	Caulifinder branchB
	W.nobilis_copy_102	Caulifinder branchB
OTU_34	not found	not found
OTU_35	D.marginalis_copy_103	Caulifinder branchB
Badnavirus	Commelina_yellow_mottle_virus	GenBank : X52938
	Banana_streak_GF_virus	GenBank : AY493509
	Cycad_leaf_necrosis_virus	GenBank : EU853709
Dioscovirus+Badnavirus_D.alata	Dioscorea_nummularia_associated_virus	GenBank : MG944237
Caulimovirus	Cauliflower_mosaic_virus	GenBank : KU508800
	Angelica_bushy_stunt_virus	GenBank : V00141
Cavemovirus	Cassava_vein_mosaic_virus	GenBank : U59751
	Sweet_potato_collusive_virus	GenBank : HQ694978
	Epiphyllum_virus_4	GenBank : MN153807
Rosadnavirus	Rose_yellow_vein_virus_strain	GenBank : JX028536.1
	Viola_yellow_mottle_virus	GenBank : MZ911846
Ruflodivirus	Rudbeckia_flower_distortion_virus	Ncbi reference sequence : NC_011920
Solendovirus	Tobacco_vein_clearing_virus	GenBank : AF190123
	Sweet_potato_vein_clearing_virus	GenBank : HQ694979
Soymovirus	Cestrum_yellow_leaf_curling_virus	GenBank : AF364175
	Blueberry_red_ringspot_virus	GenBank : AF404509
Tungrovirus	Rice_tungro_bacilliform_virus	GenBank : X57924
	Agapanthus_tungrovirus_isolate	GenBank : MT501685
Vaccinivirus	Blueberry_fruit_drop_associated_virus	GenBank : KT148886
Fernendovirus_1_gp_P.formosana	Fernendovirus1	doi: 10.1038/s41598-017-16399-x
	L.clavatum_cons_19	Caulifinder branchA
	H.asiatica_cons_20	Caulifinder branchA
	D.complanatum_cons_21	Caulifinder branchA
Fernendovirus_1_gp_C.protusa	P.acrostichoides_cons_16	Caulifinder branchA
	R.adiantiformis_copy_17	Caulifinder branchB
	D.marginalis_copy_18	Caulifinder branchB
Fernendovirus_1_gp_P.glycyrrhiza	R.adiantiformis_copy_22	Caulifinder branchB
Fernendovirus_2	D.conjugata_copy_82	Caulifinder branchB
	D.conjugata_copy_83	Caulifinder branchB
	D.conjugata_copy_84	Caulifinder branchB
	D.conjugata_copy_85	Caulifinder branchB
Florendovirus	Florendovirus_AtrichAV	doi: 10.1038/ncomms6269.
	VvinBV_compAsc1	doi: 10.1038/ncomms6269.
	OsatBV_compAsc1	doi: 10.1038/ncomms6269.
	C.praecox_cons_1	Caulifinder branchA
Gymnendovirus_1+PglaV_2	Pinus_taeda_Gymnendovirus_1	doi: 10.1038/s41598-017-16399-x
	L.kaempferi_cons_2	Caulifinder branchA
Gymnendovirus_2_gp_G.biloba	C.panzhihuaensis_cons_41	Caulifinder branchA
	C.panzhihuaensis_cons_42	Caulifinder branchA
Gymnendovirus_2_gp_G.biloba_2+GbilV	GbilV	doi: 10.1128/JVI.02043-17.
	Gingko_biloba_Gymnendovirus_2	doi: 10.1038/s41598-017-16399-x
Gymnendovirus_2_gp_P.glauca+PtaeV_2+Pinus_nigra	Pinus_nigra_virus_1_isolate_B2	GenBank : MH551471
	Pinus_taeda_Gymnendovirus_2	doi: 10.1038/s41598-017-16399-x
	PtaeV_2	doi: 10.1128/JVI.02043-17.
	Picea_glauca_Gymnendovirus_2	doi: 10.1038/s41598-017-16399-x
Gymnendovirus_3+PglaV_1	L.kaempferi_cons_3	Caulifinder branchA
	P.taeda_cons_4	Caulifinder branchA
Gymnendovirus_4_gp_P.abies	P.lambertiana_copy_14	Caulifinder branchB
	P.glauca_cons_15	Caulifinder branchA
Gymnendovirus_4_gp_P.glauca+PtaeV_1	Pinus_taeda_Gymnendovirus_4	doi: 10.1038/s41598-017-16399-x
	Picea_glauca_Gymnendovirus_4	doi: 10.1038/s41598-017-16399-x
Petuvirus gp Araly	not found	not found
Petuvirus_gp_C.sinensis	C.sinensis_cons_61	Caulifinder branchA
	R.communis_cons_108	Caulifinder branchA
Petuvirus_gp_E.salsugineum	Petunia_vein_clearing_virus	GenBank : U95208
	N.sylvestris_cons_13	Caulifinder branchA
Petuviruslike_C.sinensis	C.sinensis_cons_86	Caulifinder branchA
Soymovirus gp Metruvirus	not found	not found
Unclassified_gp_G.max	G.max_cons_87	Caulifinder branchA
Unclassified gp Peaxi	not found	not found
Unclassified_gp_V.vinifera+Yendovirus+Orendovirus	V.vinifera_cons_23	Caulifinder branchA
Welwitschia_mirabilis_virus_1	Welwitschia_mirabilis_virus_1	doi: 10.1016/j.gene.2022.146806.
	W.mirabilis_copy_68	Caulifinder branchB
Welwitschia_mirabilis_virus_2	Welwitschia_mirabilis_virus_2	doi: 10.1016/j.gene.2022.146806.
	W.mirabilis_copy_66	Caulifinder branchB
	W.mirabilis_copy_67	Caulifinder branchB
Wendovirus+Xendovirus_gp_S.tuberosum	Wendovirus_1_CitIch_033	doi: 10.3389/fpls.2022.1011565.
	Wendovirus_3_AtaBux_077	doi: 10.3389/fpls.2022.1011565.
	Wendovirus_2_HelAnn_006	doi: 10.3389/fpls.2022.1011565.
Wendovirus_4	L.philippensis_cons_89	Caulifinder branchA
	R.adiantiformis_copy_90	Caulifinder branchB
	A.pinnata_copy_91	Caulifinder branchB
Xendovirus_gp_G.raimondii	G.raimondii_Xendovirus	doi: 10.1038/s41598-017-16399-x
	A.trichopoda_cons_34	Caulifinder branchA
Zendovirus	Fragaria_vesca_Zendovirus	doi: 10.1038/s41598-017-16399-x
	R.chinensis_cons_88	Caulifinder branchA
Outgroup	Ty3	Gypsy database
