# Supplementary material for: Endogenous viral elements trace the ancient origins and early evolution of the Caulimoviridae
Source: PLoS Pathog. 2026 Jun 26;22(6):e1014340. doi: 10.1371/journal.ppat.1014340 (PMC13308828; doi:10.1371/journal.ppat.1014340)
Supplement: S6 Table — Sequences from families other than Caulimoviridae are highlighted in red. Reference OTUs are highlighted in grey and are labeled based on their corresponding reference sequences. Sequences associated with new operational taxonomic units (OTUs) are highlighted in blue. (XLSX) [file ppat.1014340.s013.xlsx]

## Sheet: Feuille 1
S6 Table: List of 52 RT sequences used to establish the Ortervirales phylogeny Sequences from families other than Caulimoviridae are highlighted in red. Reference OTUs are highlighted in grey and are labeled based on their corresponding reference sequences. Sequences associated with new operational taxonomic units (OTUs) are highlighted in blue.
Sequence name	Source
Belpaoviridae_Bel	doi: 10.1093/nar/gkm697
Belpaoviridae_Pao	doi: 10.1093/nar/gkm697
Belpaoviridae_Purbel	doi: 10.1093/nar/gkm697
Belpaoviridae_Sinbad	doi: 10.1093/nar/gkm697
Belpaoviridae_Spirobel	doi: 10.1093/nar/gkm697
Metaviridae_Galadriel	doi: 10.1093/nar/gkm697
Metaviridae_Gypsy	doi: 10.1093/nar/gkm697
Metaviridae_Legolas	doi: 10.1093/nar/gkm697
Metaviridae_Ogre	doi: 10.1093/nar/gkm697
Metaviridae_Osvaldo	doi: 10.1093/nar/gkm697
Metaviridae_Reina	doi: 10.1093/nar/gkm697
Metaviridae_Skippy	doi: 10.1093/nar/gkm697
Metaviridae_Skipper	doi: 10.1093/nar/gkm697
Metaviridae_Ted	doi: 10.1093/nar/gkm697
Metaviridae_Ty3_1	doi: 10.1093/nar/gkm697
Pseudoviridae_CoDi3.1	doi: 10.1093/nar/gkm697
Pseudoviridae_Koala	doi: 10.1093/nar/gkm697
Pseudoviridae_Koco	doi: 10.1093/nar/gkm697
Pseudoviridae_PyRE1G1	doi: 10.1093/nar/gkm697
Pseudoviridae_Tdh2	doi: 10.1093/nar/gkm697
Retroviridae_BLV	doi: 10.1093/nar/gkm697
Retroviridae_FIV	doi: 10.1093/nar/gkm697
Retroviridae_HFV	doi: 10.1093/nar/gkm697
Retroviridae_K_HERV	doi: 10.1093/nar/gkm697
Retroviridae_MdEV	doi: 10.1093/nar/gkm697
Retroviridae_MuERV_L	doi: 10.1093/nar/gkm697
Retroviridae_MPMV	doi: 10.1093/nar/gkm697
Retroviridae_SERV	doi: 10.1093/nar/gkm697
Badnavirus_|_Commelina_yellow_mottle_virus	NC_001343.1
Caulimovirus_|_Cauliflower_mosaic_virus	NC_001497.2
Petuvirus_gp_E.salsugineum_|_Petunia_vein_clearing_virus	NC_001839.2
Rosadnavirus_|_Rose_yellow_vein_virus_strain	NC_020999.1
Solendovirus_|_Tobacco_vein_clearing_virus	NC_003378.1
Fernendovirus_1_gp_P.glycyrrhiza_|_R.adiantiformis_copy_22	caulifinder
Florendovirus_|_Florendovirus_AtrichAV	doi: 10.1038/ncomms6269.
Gymnendovirus_1+PglaV_2_|_Pinus_taeda_Gymnendovirus_1	doi: 10.1038/s41598-017-16399-x
Gymnendovirus_2_gp_G.biloba_2+GbilV_|_G.biloba_cons_110	caulifinder
Gymnendovirus_2_gp_P.glauca+PtaeV_2+Pinus_nigra_|_Pinus_nigra_virus	NC_040841.1
Gymnendovirus_3+PglaV_1_|_P.taeda_cons_4	caulifinder
Unclassified_gp_V.vinifera+Yendovirus+Orendovirus_|_V.vinifera_	caulifinder
Wendovirus+Xendovirus_gp_S.tuberosum_|_Wendovirus_1_CitIch_033	doi: 10.3389/fpls.2022.1011565.
OTU_1_|_G.gnemon_cons_7	caulifinder
OTU_9_|_S.sempervirens_cons_39	caulifinder
OTU_12_|_C.sempervirens_cons_46	caulifinder
OTU_19_|_W.nobilis_copy_59	caulifinder
OTU_19_|_W.nobilis_copy_127	caulifinder
OTU_19_|_A.angustifolia_copy_60	caulifinder
OTU_19_|_W.nobilis_copy_125	caulifinder
OTU_19_|_W.nobilis_copy_126	caulifinder
OTU_21_|_N.thermarum_copy_63	caulifinder
OTU_26_|_W.nobilis_cons_81	caulifinder
OTU_31_|_A.spinulosa_cons_98	caulifinder
