# Supplementary material for: Endogenous viral elements trace the ancient origins and early evolution of the Caulimoviridae
Source: PLoS Pathog. 2026 Jun 26;22(6):e1014340. doi: 10.1371/journal.ppat.1014340 (PMC13308828; doi:10.1371/journal.ppat.1014340)
Supplement: S7 Table — Information is organized as follows: (i) Taxonomic information: species name (column 1), division (column 2), group (column 3); (ii) Tag name: a simplified label derived from the species name used in certain graphical representations (column 4); (iii) Genomes metrics: genome size in Mbp (column 5) and N50 value in kbp calculated using QUAST (Gurevich et al., 2013) (column 6); (iv) Link or reference to genome data (column 7). (XLSX) [file ppat.1014340.s014.xlsx]

## Sheet: Feuille 1
S7 Table: List of 14 mesangiosperm genome sequences used for nt-ECRT mapping Information is organized as follows: (i) Taxonomic information: species name (column 1), division (column 2), group (column 3); (ii) Tag name: a simplified label derived from the species name used in certain graphical representations (column 4).; (iii) Genomes metrics: genome size in Mbp (column 5) and N50 value in kbp c…
Name	Division	Group	Tag	Genome size (Mbp)	N50 (Kbp)	Source
Dioscorea alata	Angiosperm	Monocot	Dala	621	19	https://www.ncbi.nlm.nih.gov/nuccore/CZHE00000000.2
Musa balbisiana	Angiosperm	Monocot	Muba	457	41.415	https://banana-genome-hub.southgreen.fr/node/50/16444779
Brachypodium distachyon	Angiosperm	Monocot	Bdista	271	59.131	Phytozome v13
Oryza sativa	Angiosperm	Monocot	Osat	374	29.958	Phytozome v13
Papaver somniferum	Angiosperm	Dicot	Pasom	2.715	204.471	https://www.ncbi.nlm.nih.gov/datasets/genome/GCF_003573695.1/
Nelumbo nucifera	Angiosperm	Dicot	Nenuc	805	3.435	https://www.ncbi.nlm.nih.gov/nuccore/AQOG00000000.1
Beta vulgaris ssp. vulgaris KWS2320	Angiosperm	Dicot	Bevu	573	54.42	https://www.ncbi.nlm.nih.gov/datasets/genome/GCA_947631125.1/
Vaccinium darrowii Camp v1.0	Angiosperm	Dicot	Vadar	583	47.394	https://www.ncbi.nlm.nih.gov/datasets/genome/GCA_020921065.1/
Rudbeckia hirta	Angiosperm	Dicot	Rhir	571	2	https://www.ncbi.nlm.nih.gov/datasets/genome/GCA_028566315.1/
Solanum lycopsericum	Angiosperm	Dicot	Slyc	783	65.269	https://solgenomics.net/ftp/tomato_genome/Heinz1706/assembly/build_4.00/
Capsicum annuum - Zunla	Angiosperm	Dicot	Cannu	3.064	250.93	https://www.ncbi.nlm.nih.gov/nuccore/ASJU00000000.1
Arabidopsis lyrata	Angiosperm	Dicot	Araly	207	24.465	Phytozome v13
Pyrus communis Bartlett DH	Angiosperm	Dicot	Pycom	498	24.781	https://www.rosaceae.org/species/pyrus/pyrus_communis/genome_v2.0
Fragaria vesca	Angiosperm	Dicot	Frave	214	27.88	https://ftp.ncbi.nlm.nih.gov/genomes/all/GCA/000/184/155/GCA_000184155.1_FraVesHawaii_1.0/
