# Supplementary material for: Endogenous viral elements trace the ancient origins and early evolution of the Caulimoviridae
Source: PLoS Pathog. 2026 Jun 26;22(6):e1014340. doi: 10.1371/journal.ppat.1014340 (PMC13308828; doi:10.1371/journal.ppat.1014340)
Supplement: S8 Table — For each plant species, the following information is provided: (i) plant group classification; (ii) species name; (iii) abbreviated Tag name used in graphical representations; (iv) total number of detected amino acid-based ECRTs (aa-ECRTs); (v) total number of nucleotide-based ECRTs (nt-ECRTs); (vi) fold change between the nt-ECRT and aa-ECRT counts. (XLSX) [file ppat.1014340.s015.xlsx]

## Sheet: Feuille 1
S8 Table: ECRT count in 93 embryophytes genomic sequences For each plant species, the following information is provided: (i) plant group classification; (ii) species name; (iii) abbreviated Tag name used in graphical representations; (iv) total number of detected amino acid-based ECRTs (aa-ECRTs); (v) total number of nucleotide-based ECRTs (nt-ECRTs); (vi) fold change between the nt-ECRT and aa-E…
Group	Name	Tag	aa-ECRT	nt-ECRT	fold change
Bryophyte/Moss	Sphagnum_fallax	Sfalla	0	0	0
Bryophyte/ Moss	Physcomitrium_patens	Phype	0	0	0
Bryophyte/Moss	Ceratodon_purpureus	Cepur	0	0	0
Bryophyte/Liverworts	Pleurozium_schreberi	Pleusch	0	0	0
Bryophyte/Anthoceros	Anthoceros_angustus	Anthan	0	0	0
Bryophyte/Anthoceros	Anthoceros_punctatus	Anpunc	0	0	0
Bryophyte/Anthoceros	Anthoceros_agrestis	Anthag	0	0	0
Lycophytes	Isoetes engelmannii	Ieng	0	0	0
Lycophytes	Isoetes sinensis	Isine	0	0	0
Lycophytes	Isoetes_taiwanensis	Itaiw	0	0	0
Lycophytes	Selaginella kraussiana	Selkra	0	0	0
Lycophytes	Selaginella tamariscina	Selta	0	0	0
Lycophytes	Selaginella moellendorffii	Selmo	0	0	0
Lycophytes	Huperzia_asiatica	Hupas	73	162	2.21918
Lycophytes	Diphasiastrum_complanatum	Dicom	3	11	3.66667
Lycophytes	Lycopodium_clavatum	Lycla	34	71	2.08824
Ferns	Dipteris conjugata	Dico	13	18	1.38462
Ferns	Marsilea_vestita	Mvestita	0	0	0
Ferns	Salvinia_cucullata	Sacu	0	0	0
Ferns	Azolla_nilotica	Aznil	0	0	0
Ferns	Azolla_filiculoides	Azfi	0	0	0
Ferns	Azolla_pinnata	Azpi	1	3	3
Ferns	Alsophila_spinulosa	Alspin	779	1396	1.79204
Ferns	Plagiogyria formosana	Plafo	1	5	5
Ferns	Ceratopteris_richardii	Cerri	0	0	0
Ferns	Adiantum_capillus	Adica	64	177	2.76562
Ferns	Adiantum_nelumboides	Adine	53	194	3.66038
Ferns	Pteridium aquilinum	Ptaq	1	1	1
Ferns	Cystopteris protusa	Cypo	4	5	1.25
Ferns	Polypodium glycyrrhiza	Pogly	1	1	1
Ferns	Rhumohra_adiantiformis	Rhadi	28	52	1.85714
Ferns	Polystichum_acrostichoides	Polac	14	37	2.64286
Ferns	Dryopteris_marginalis	Dryma	37	110	2.97297
Gymnosperms	Cycas_panzhihuaensis	Cypan	86	543	6.31395
Gymnosperms	Ginkgo_biloba	Gbilo	203	884	4.35468
Gymnosperms	Welwitschia_mirabilis	Welmi	34	75	2.20588
Gymnosperms	Gnetum_montanum	Gnmont	401	921	2.29676
Gymnosperms	Gnetum_gnemon	Gnegne	346	901	2.60405
Gymnosperms	Abies_alba	aalba5	562	1048	1.86477
Gymnosperms	Pseudotsuga_menziesii	Psemen	963	1736	1.8027
Gymnosperms	Larix_kaempferi	Lakae	1314	2066	1.5723
Gymnosperms	Larix_sibirica	Lasib	363	808	2.2259
Gymnosperms	Pinus_lambertiana	Pilam	1564	3395	2.17072
Gymnosperms	Pinus_tabuliformis	Pitab	3352	4919	1.46748
Gymnosperms	Pinus_taeda	Ptaeda	2171	3108	1.4316
Gymnosperms	Picea_sitchensis	Pisit	969	1495	1.54283
Gymnosperms	Picea_abies	Pabies	511	1060	2.07436
Gymnosperms	Picea_glauca	Pglau	1111	1760	1.58416
Gymnosperms	Picea_engelmannii	Picen	1130	1866	1.65133
Gymnosperms	Taxus_wallichiana	Tawal	305	900	2.95082
Gymnosperms	Taxus_chinensis	Tachi	462	982	2.12554
Gymnosperms	Metasequoia_glyptostroboides	Megly	3	56	18.6667
Gymnosperms	Sequoia_sempervirens	Sesem	874	1757	2.0103
Gymnosperms	Sequoiadendron_giganteum	Segig	44	179	4.06818
Gymnosperms	Cryptomeria_japonica	Cryja	31	96	3.09677
Gymnosperms	Thuja_plicata	Thupli	72	140	1.94444
Gymnosperms	Juniperus_communis	Juco	31	266	8.58065
Gymnosperms	Cupressus_sempervirens	Cusem	76	255	3.35526
Gymnosperms	Wollemia_nobilis	Wono	141	413	2.92908
Gymnosperms	Araucaria_angustifolia	Aran	12	172	14.3333
ANA	Amborella_trichopoda	AmTr	589	1534	2.60441
ANA	Nymphaea_thermarum	Nyther	62	135	2.17742
ANA	Nymphaea_colorata	Nycol	47	121	2.57447
Incertae sedis	Chloranthus_sessilifolius	Chlose	139	533	3.83453
Magnoliids	Aristolochia_fimbriata	Arifi	75	202	2.69333
Magnoliids	Liriodendron_chinense	Lichin	84	161	1.91667
Magnoliids	Magnolia_officinalis	Magof	62	108	1.74194
Magnoliids	Chimonanthus_salicifolius	Chisa	316	719	2.27532
Magnoliids	Chimonanthus_praecox	Chipr	476	992	2.08403
Magnoliids	Phoebe_bournei	Phobo	51	85	1.66667
Magnoliids	Persea_americana	Persam	39	87	2.23077
Magnoliids	Cinnamomum_micranthum	Cinmic	70	121	1.72857
Magnoliids	Litsea_cubeba	Licub	20	42	2.1
Monocot	Dioscorea alata	Dala	NA	77	NA
Monocot	Musa balbisiana	Muba	NA	114	NA
Monocot	Brachypodium distachyon	Bdista	NA	23	NA
Monocot	Oryza sativa	Osat	NA	49	NA
Dicot	Papaver somniferum	Pasom	NA	119	NA
Dicot	Nelumbo nucifera	Nenuc	NA	17	NA
Dicot	Beta vulgaris ssp. vulgaris KWS2320	Bevu	NA	131	NA
Dicot	Vaccinium darrowii Camp v1.0	Vadar	NA	183	NA
Dicot	Rudbeckia hirta	Rhir	NA	7	NA
Dicot	Lindenbergia philippensis	Liphi	NA	198	NA
Dicot	Solanum lycopsericum	Slyc	NA	688	NA
Dicot	Capsicum annuum - Zunla	Cannu	NA	3543	NA
Dicot	Vitis vinifera	Vvin	NA	275	NA
Dicot	Citrus sinensis HapA-Mandarine	Csine	NA	967	NA
Dicot	Arabidopsis lyrata	Araly	NA	3	NA
Dicot	Ricinus communis	Rcom	NA	652	NA
Dicot	Glycine max	Gmax	NA	286	NA
Dicot	Pyrus communis Bartlett DH	Pycom	NA	150	NA
Dicot	Fragaria vesca	Frave	NA	114	NA
Dicot	Rosa chinensis	Rochin	NA	655	NA
