# Supplementary material for: Endogenous viral elements trace the ancient origins and early evolution of the Caulimoviridae
Source: PLoS Pathog. 2026 Jun 26;22(6):e1014340. doi: 10.1371/journal.ppat.1014340 (PMC13308828; doi:10.1371/journal.ppat.1014340)
Supplement: S10 Table — This table presents the outcomes of the BLASTx analysis conducted between caulimovirid transcripts and the 361 amino acid reverse transcriptase (aa-RT) sequences derived from OTU clustering. The table includes the following information for each dataset: (i) Reference information (column 1); (ii) Plant division represented in the transcriptomes (column 2); (iii) Total number of BLASTx hits (column 3); (iv) Number of hits with a length ≥ 150 amino acids (aa) (column 4); (v) Number of hits with a length ≥ 150 aa originating from transcripts associated with underrepresented or unstudied plant families (column 5). (XLSX) [file ppat.1014340.s017.xlsx]

## Sheet: Feuille 1
S10 Table: Results of BLASTx analysis of caulimovirid transcripts This table presents the outcomes of the BLASTx analysis conducted between caulimovirid transcripts and the 361 amino acid reverse transcriptase (aa-RT) sequences derived from OTU clustering. The table includes the following information for each dataset: (i) Reference information (column 1); (ii) Plant division represented in the tr…
Source	Plant division	Total hits	hits >= 150 aa	hits >= 150 aa; new family
(Leebens-Mack et al., 2019)	Lycophytes	4	2	0
	Ferns	13	5	5
	Gymnosperms	15	5	2
	Angiosperms	491	176	3
(Zahin Mohd & Qiao Wen 2024)	Ferns	3	3	3
(Xia et al. 2022)	Lycophytes	3	3	0
Total		529	194	13
