# Supplementary material for: Endogenous viral elements trace the ancient origins and early evolution of the Caulimoviridae
Source: PLoS Pathog. 2026 Jun 26;22(6):e1014340. doi: 10.1371/journal.ppat.1014340 (PMC13308828; doi:10.1371/journal.ppat.1014340)
Supplement: S11 Table — This table presents the plant species hosting episomal caulimovirid viruses according to the ICTV (Teycheney et al. 2020): (i) Virus name (column 1); (ii) Number of virus (column 2); (iii) Acronym (column 3); (iv) Taxonomic information about the host plant: Species name, Order, Family, Class (column 4,5,6,7); (v) Number of host plant (column 8); (vi) Reference (column 9). (XLSX) [file ppat.1014340.s018.xlsx]

## Sheet: Feuille 1
S11 Table: plants species hosting episomal Caulimoviridae This table presents the plant species hosting episomal caulimovirid viruses according to the ICTV (Teycheney et al. 2020): (i) Virus name (column 1); (ii) Acronym (column 2); (iii) Taxonomic information about the host plant : Species name,Order, Family, Class (column 3,4,5,6); (iv) Number of host plant (column 7); (v) Reference (Column 8).
Virus name	Acronym	Host plant species	Order	Family	Class	Host plant species count	Reference
Aglaonema bacilliform virus	ABV	Aglaonema modestum	Alismatales	Araceae	Angiosperm	1	Teycheney et al., 2020
Agapanthus tungro virus	AgTV	Agapanthus spp.	Asparagales	Amaryllidaceae	Angiosperm	1	Teycheney et al., 2020
Canna yellow mottle virus	CaYMV	Alpinia purpurata	Zingiberales	Zingiberaceae	Angiosperm	1	Teycheney et al., 2020
pineapple bacilliform CO virus	PBCOV	Ananas comosus	Poales	Bromeliaceae	Angiosperm	1	Teycheney et al., 2020
Angelica bushy stunt virus	AnBSV	Angelica dahurica	Apiales	Araliaceae	Angiosperm	1	Teycheney et al., 2020
peanut chlorotic streak virus	PCSV	Arachis hypogaea	Fabales	Fabaceae	Angiosperm	1	Teycheney et al., 2020
Atractylodes mild mottle virus	AMMV	Atractylodes macrocephala	Asterales	Asteraceae	Angiosperm	1	Teycheney et al., 2020
aucuba ringspot virus	AuRV	Aucuba japonica	Garryales	Garryaceae	Angiosperm	1	Teycheney et al., 2020
birch leaf roll-associated virus	BLRaV	Betula pubescens	Fagales	Betulaceae	Angiosperm	1	Teycheney et al., 2020
Bougainvillea chlorotic vein banding virus	BCVBV	Bougainvillea spectabilis	Caryophyllales	Nyctaginaceae	Angiosperm	1	Teycheney et al., 2020
cauliflower mosaic virus	CMV	Brassica oleracea	Brassicales	Brassicaceae	Angiosperm	1	Teycheney et al., 2020
camellia lemon glow virus	CLGV	Camellia japonica	Ericales	Theaceae	Angiosperm	1	Teycheney et al., 2020
Camellia sinensis badnavirus 1	CSBV1	Camellia sinensis	Ericales	Theaceae	Angiosperm	1	Teycheney et al., 2020
Canna yellow mottle associated virus	CaYMaV	Canna indica	Zingiberales	Cannaceae	Angiosperm	1	Teycheney et al., 2020
chestnut mosaic virus	ChMV	Castanea sativa	Fagales	Fagaceae	Angiosperm	1	Teycheney et al., 2020
Cestrum yellow leaf curling virus	CmYLCV	Cestrum parqui	Solanales	Solanaceae	Angiosperm	1	Teycheney et al., 2020
thistle mottle virus	ThMoV	Cirsium spp.	Asterales	Asteraceae	Angiosperm	1	Teycheney et al., 2020
citrus yellow mosaic virus	CiYMV	Citrus sinensis	Sapindales	Rutaceae	Angiosperm	1	Teycheney et al., 2020
Commelina yellow mottle virus	CoYMV	Commelina diffusa	Commelinales	Commelinaceae	Angiosperm	1	Teycheney et al., 2020
Codonopsis vein clearing virus	CoVCV	Codonopsis lanceolata	Campanulales	Campanulaceae	Angiosperm	1	Teycheney et al., 2020
taro bacilliform virus	TaBV	Colocasia esculenta	Alismatales	Araceae	Angiosperm	1	Teycheney et al., 2020
Metaplexis yellow mottle-associated virus	MeYMaV	Cynanchum rostellatum	Gentianales	Apocynaceae	Angiosperm	1	Teycheney et al., 2020
Dahlia mosaic virus	DMV	Dahlia variabilis	Asterales	Asteraceae	Angiosperm	1	Teycheney et al., 2020
carnation etched ring virus	CERV	Dianthus caryophyllus	Caryophyllales	Caryophyllaceae	Angiosperm	1	Teycheney et al., 2020
Dioscorea bacilliform AL virus 2	DBALV 2	Dioscorea alata	Dioscoreales	Dioscoreaceae	Angiosperm	1	Teycheney et al., 2020
Dioscorea bacilliform RT virus 3	DBRTV3	Dioscorea cayenensis	Dioscoreales	Dioscoreaceae	Angiosperm	1	Teycheney et al., 2020
Dioscorea bacilliform ES virus	DBESV	Dioscorea esculenta	Dioscoreales	Dioscoreaceae	Angiosperm	1	Teycheney et al., 2020
Dioscorea nummularia-associated virus	DNUaV	Dioscorea nummularia	Dioscoreales	Dioscoreaceae	Angiosperm	1	Teycheney et al., 2020
Dioscorea bacilliform AL virus	DBALV	Dioscorea rotundata	Dioscoreales	Dioscoreaceae	Angiosperm	1	Teycheney et al., 2020
Dioscorea bacilliform SN virus	DBSNV	Dioscorea sansibarensis	Dioscoreales	Dioscoreaceae	Angiosperm	1	Teycheney et al., 2020
Dioscorea bacilliform TR virus	DBTRV	Dioscorea trifida	Dioscoreales	Dioscoreaceae	Angiosperm	1	Teycheney et al., 2020
Dracaena mottle virus	DrMV	Dracaena sanderiana	Asparagales	Asparagaceae	Angiosperm	1	Teycheney et al., 2020
water chestnut soymovirus 1	WCSV1	Eleocharis dulcis	Poales	Cyperaceae	Angiosperm	1	Teycheney et al., 2020
Epiphyllum virus 4	EpV4	Epiphyllum spp.	Caryophyllales	Cactaceae	Angiosperm	1	Teycheney et al., 2020
		Discocactus spp.	Caryophyllales	Cactaceae	Angiosperm	1	Teycheney et al., 2020
		Schlumbergera spp.	Caryophyllales	Cactaceae	Angiosperm	1	Teycheney et al., 2020
		Opuntia spp.	Caryophyllales	Cactaceae	Angiosperm	1	Teycheney et al., 2020
Fatsia badnavirus 1	FaBV1	Fatsia japonica	Apiales	Araliaceae	Angiosperm	1	Teycheney et al., 2020
fig badnavirus 1	FBV1	Ficus carica	Rosales	Moraceae	Angiosperm	1	Teycheney et al., 2020
strawberry vein banding virus	SBVB	Fragaria vesca	Rosales	Rosaceae	Angiosperm	1	Teycheney et al., 2020
soybean putnam virus	SPuV	Glycine max	Fabales	Fabaceae	Angiosperm	1	Teycheney et al., 2020
ivy ringspot-associated virus	IRSaV	Hedera helix	Apiales	Araliaceae	Angiosperm	1	Teycheney et al., 2020
Hibiscus soymovirus	HSV	Hibiscus rosa-sinensis	Malvales	Malvaceae	Angiosperm	1	Teycheney et al., 2020
sweet potato pakakuy virus	SPPV	Ipomoea batatas	Solanales	Convolvulaceae	Angiosperm	1	Teycheney et al., 2020
Kalanchoë top-spotting virus	KTSV	Kalanchoe blossfeldiana	Saxifragales	Crassulaceae	Angiosperm	1	Teycheney et al., 2020
Lamium leaf distortion virus	LLDV	Lamium maculatum	Lamiales	Lamiaceae	Angiosperm	1	Teycheney et al., 2020
Malva-associated soymovirus 1	MaSV1	Malva sylvestris	Malvales	Malvaceae	Angiosperm	1	Teycheney et al., 2020
cassava vein mosaic virus	CsVMV	Manihot esculenta	Malpighiales	Euphorbiaceae	Angiosperm	1	Teycheney et al., 2020
chinaberry tree badnavirus 1	ChTBV1	Melia azedarach	Sapindales	Meliaceae	Angiosperm	1	Teycheney et al., 2020
Mirabilis mosaic virus	MMV	Mirabilis jalapa	Caryophyllales	Nyctaginaceae	Angiosperm	1	Teycheney et al., 2020
mulberry badnavirus 1	MBV1	Morus alba	Rosales	Moraceae	Angiosperm	1	Teycheney et al., 2020
banana streak UM virus	BSUMV	Musa acuminata	Zingiberales	Musaceae	Angiosperm	1	Teycheney et al., 2020
banana streak GF virus	BSGFV	Musa balbisiana	Zingiberales	Musaceae	Angiosperm	1	Teycheney et al., 2020
tobacco vein clearing virus	TVCV	Nicotiana edwardsonii	Solanales	Solanaceae	Angiosperm	1	Teycheney et al., 2020
rice tungro bacilliform virus	RTBV	Oryza sativa	Poales	Poaceae	Angiosperm	1	Teycheney et al., 2020
Pandanus mosaic associated virus	PMaV	Pandanus amaryllifolius	Pandanales	Pandanaceae	Angiosperm	1	Teycheney et al., 2020
Petunia vein clearing virus	PVCV	Petunia hybrida	Solanales	Solanaceae	Angiosperm	1	Teycheney et al., 2020
Piper yellow mottle virus	PYMoV	Piper nigrum	Piperales	Piperaceae	Angiosperm	1	Teycheney et al., 2020
Polyscias mosaic virus	PoMV	Polyscias fruticosa	Apiales	Araliaceae	Angiosperm	1	Teycheney et al., 2020
Pueraria virus A	PVA	Pueraria montana	Fabales	Fabaceae	Angiosperm	1	Teycheney et al., 2020
gooseberry vein banding associated virus	GVBaV	Ribes rubrum	Saxifragales	Grossulariaceae	Angiosperm	1	Teycheney et al., 2020
rose yellow vein virus	RYVV	Rosa rugosa	Rosales	Rosaceae	Angiosperm	1	Teycheney et al., 2020
Rubus yellow net virus	RYNV	Rubus spp.	Rosales	Rosaceae	Angiosperm	1	Teycheney et al., 2020
Rudbeckia flower distortion virus	RuFDV	Rudbeckia hirta	Asterales	Asteraceae	Angiosperm	1	Teycheney et al., 2020
sugarcane bacilliform guadeloupe A virus	SCBGAV	Saccharum officinarum	Poales	Poaceae	Angiosperm	1	Teycheney et al., 2020
figwort mosaic virus	FMV	Scrophularia californica	Lamiales	Scrophulariaceae	Angiosperm	1	Teycheney et al., 2020
yacon necrotic mottle virus	YNMoV	Smallanthus sonchifolius	Asterales	Asteraceae	Angiosperm	1	Teycheney et al., 2020
Spiraea yellow leafspot virus	SYLSV	Spiraea niponica	Rosales	Rosaceae	Angiosperm	1	Teycheney et al., 2020
pagoda yellow mosaic associated virus	PYMaV	Styphnolobium japonicum	Fabales	Fabaceae	Angiosperm	1	Teycheney et al., 2020
cacao swollen shoot CD virus	CSSCDV	Theobroma cacao	Malvales	Malvaceae	Angiosperm	1	Teycheney et al., 2020
blueberry red ringspot virus	BRRV	Vaccinium corymbosum	Ericales	Ericaceae	Angiosperm	1	Teycheney et al., 2020
Blueberry fruit drop-associated virus	BFDaV	Vaccinium darrowii	Ericales	Ericaceae	Angiosperm	1	Teycheney et al., 2020
Viola yellow mottle virus	VYMV	Viola verecunda	Malpighiales	Violaceae	Angiosperm	1	Teycheney et al., 2020
grapevine roditis leaf discoloration-associated virus	GRLDaV	Vitis vinifera	Vitales	Vitaceae	Angiosperm	1	Teycheney et al., 2020
Wisteria badnavirus 1	WBV1	Wisteria sinensis	Fabales	Fabaceae	Angiosperm	1	Teycheney et al., 2020
cycad leaf necrosis virus	CLNV	Zamia fisscherii	Cycadales	Zamiaceae	Gymnosperm	1	Teycheney et al., 2020
green Sichuan pepper vein clearing-associated virus	GSPVCaV	Zanthoxylum schinifolium	Sapindales	Rutaceae	Angiosperm	1	Teycheney et al., 2020
jujube badnavirus WS	JuBWS	Ziziphus jujuba	Rosales	Rhamnaceae	Angiosperm	1	Teycheney et al., 2020
		Total				78
