# Supplementary material for: Endogenous viral elements trace the ancient origins and early evolution of the Caulimoviridae
Source: PLoS Pathog. 2026 Jun 26;22(6):e1014340. doi: 10.1371/journal.ppat.1014340 (PMC13308828; doi:10.1371/journal.ppat.1014340)
Supplement: S12 Table — This table presents the plant species hosting ECV or caulimovirids with unknown status: (i) Taxonomic information about the host plant: Species name, Order, Family, Class (column 1,2,3,4); (iii) Number of host plant (column 5); (iv) Reference (column 6). (XLSX) [file ppat.1014340.s019.xlsx]

## Sheet: Feuille 1
S12 Table: plants species hosting Caulimoviridae This table presents the plant species hosting ECV or caulimovirids with unknown status : (i) Taxonomic information about the host plant : Species name,Order, Family, Class (column 1,2,3,4); (iii) Number of host plant (column 5); (iv) Reference (Column 6).
Host plant species	Order	Family	Class	Host plant species count	References
Abies sibirica	Pinales	Pinaceae	Gymnosperm	1	Gong & Han, 2018
Acorus americanus	Acorales	Acoraceae	Angiosperm	1	Tomas & Vicient, 2022
Aegilops tauschii	Poales	Poaceae	Angiosperm	1	Tomas & Vicient, 2022
Amborella trichopoda	Amborellales	Amborellaceae	Angiosperm	1	Geering et al., 2014; Diop et al. 2018; Tomas & Vicient, 2022
Ananas comosus	Poales	Bromeliaceae	Angiosperm	1	Diop et al., 2018; Tomas & Vicient, 2022
Aquilegia cerulea	Ranunculales	Ranunculaceae	Angiosperm	1	Geering et al., 2014; Diop et al. 2018; Tomas & Vicient, 2022
Arabidopsis halleri	Brassicales	Brassicaceae	Angiosperm	1	Tomas & Vicient, 2022
Arabidopsis lyrata	Brassicales	Brassicaceae	Angiosperm	1	Geering et al., 2014; Diop et al. 2018; Tomas & Vicient, 2022
Arabidopsis thaliana	Brassicales	Brassicaceae	Angiosperm	1	Geering et al., 2014
Arabis alpina	Brassicales	Brassicaceae	Angiosperm	1	Diop et al. 2018
Arachis duranensis	Fabales	Fabaceae	Angiosperm	1	Tomas & Vicient, 2022
Arachis hypogaea	Fabales	Fabaceae	Angiosperm	1	Tomas & Vicient, 2022
Arachis ipaensis	Fabales	Fabaceae	Angiosperm	1	Tomas & Vicient, 2022
Asparagus officinalis	Asparagales	Asparagaceae	Angiosperm	1	Tomas & Vicient, 2022
Atalantia buxifolia	Sapindales	Rutaceae	Angiosperm	1	Tomas & Vicient, 2022
Beta vulgaris	Caryophyllales	Amaranthaceae	Angiosperm	1	Diop et al. 2018; Tomas & Vicient, 2022
Betula platyphylla	Fagales	Betulaceae	Angiosperm	1	Tomas & Vicient, 2022
Boechera stricta	Brassicales	Brassicaceae	Angiosperm	1	Tomas & Vicient, 2022
Brachypodium distachyon	Poales	Poaceae	Angiosperm	1	Diop et al., 2018; Tomas & Vicient, 2022
Brachypodium hybridum	Poales	Poaceae	Angiosperm	1	Tomas & Vicient, 2022
Brassica napus	Brassicales	Brassicaceae	Angiosperm	1	Tomas & Vicient, 2022
Brassica oleracea	Brassicales	Brassicaceae	Angiosperm	1	Tomas & Vicient, 2022
Brassica rapa	Brassicales	Brassicaceae	Angiosperm	1	Diop et al., 2018; Tomas & Vicient, 2022
Cajanus cajan	Fabales	Fabaceae	Angiosperm	1	Diop et al., 2018; Tomas & Vicient, 2022
Cakile maritima	Brassicales	Brassicaceae	Angiosperm	1	Tomas & Vicient, 2022
Camelina sativa	Brassicales	Brassicaceae	Angiosperm	1	Tomas & Vicient, 2022
Camellia sinensis	Ericales	Theaceae	Angiosperm	1	Tomas & Vicient, 2022
Cannabis sativa	Rosales	Cannabaceae	Angiosperm	1	Diop et al., 2018; Tomas & Vicient, 2022
Capsella rubella	Brassicales	Brassicaceae	Angiosperm	1	Diop et al. 2018
Capsicum annuum	Solanales	Solanaceae	Angiosperm	1	Diop et al., 2018; Tomas & Vicient, 2022
Carya illinoinensis	Fagales	Juglandaceae	Angiosperm	1	Tomas & Vicient, 2022
Castanea dentata	Fagales	Fagaceae	Angiosperm	1	Tomas & Vicient, 2022
Caulanthus amplexicaulis	Brassicales	Brassicaceae	Angiosperm	1	Tomas & Vicient, 2022
Cerasus × kanzakura	Rosales	Rosaceae	Angiosperm	1	Tomas & Vicient, 2022
Chasmanthium laxum	Poales	Poaceae	Angiosperm	1	Tomas & Vicient, 2022
Chenopodium quinoa	Caryophyllales	Amaranthaceae	Angiosperm	1	Tomas & Vicient, 2022
Cicer arietinum	Fabales	Fabaceae	Angiosperm	1	Tomas & Vicient, 2022
Cinnamomum kanehirae	Laurales	Lauraceae	Angiosperm	1	Tomas & Vicient, 2022
Citrullus lanatus	Cucurbitales	Cucurbitaceae	Angiosperm	1	Diop et al., 2018; Tomas & Vicient, 2022
Citrus clementina	Sapindales	Rutaceae	Angiosperm	1	Geering et al., 2014; Tomas & Vicient, 2022
Citrus ichangensis	Sapindales	Rutaceae	Angiosperm	1	Tomas & Vicient, 2022
Citrus limon	Sapindales	Rutaceae	Angiosperm	1	Tomas & Vicient, 2022
Citrus maxima	Sapindales	Rutaceae	Angiosperm	1	Tomas & Vicient, 2022
Citrus medica	Sapindales	Rutaceae	Angiosperm	1	Tomas & Vicient, 2022
Citrus reticulata	Sapindales	Rutaceae	Angiosperm	1	Tomas & Vicient, 2022
Citrus sinensis	Sapindales	Rutaceae	Angiosperm	1	Geering et al., 2014; Diop et al. 2018; Tomas & Vicient, 2022
Cleome violacea	Brassicales	Cleomaceae	Angiosperm	1	Tomas & Vicient, 2022
Coffea arabica	Gentianales	Rubiaceae	Angiosperm	1	Tomas & Vicient, 2022
Coffea canephora	Gentianales	Rubiaceae	Angiosperm	1	Diop et al. 2018
Coffea eugenioides	Gentianales	Rubiaceae	Angiosperm	1	Tomas & Vicient, 2022
Conyza canadensis	Asterales	Asteraceae	Angiosperm	1	Diop et al. 2018
Corchorus capsularis	Malvales	Malvaceae	Angiosperm	1	Tomas & Vicient, 2022
Corymbia citriodora	Myrtales	Myrtaceae	Angiosperm	1	Tomas & Vicient, 2022
Cucumis melo	Cucurbitales	Cucurbitaceae	Angiosperm	1	Tomas & Vicient, 2022
Cucumis sativus	Cucurbitales	Cucurbitaceae	Angiosperm	1	Geering et al., 2014; Diop et al. 2018; Tomas & Vicient, 2022
Cucurbita argyrosperma	Cucurbitales	Cucurbitaceae	Angiosperm	1	Tomas & Vicient, 2022
Cucurbita maxima	Cucurbitales	Cucurbitaceae	Angiosperm	1	Tomas & Vicient, 2022
Cucurbita moschata	Cucurbitales	Cucurbitaceae	Angiosperm	1	Tomas & Vicient, 2022
Cucurbita pepo	Cucurbitales	Cucurbitaceae	Angiosperm	1	Tomas & Vicient, 2022
Cynara cardunculus	Asterales	Asteraceae	Angiosperm	1	Tomas & Vicient, 2022
Cystopteris protrusa	Polypodiales	Cystopteridaceae	Fern	1	Diop et al. 2018; Gong & Han, 2018
Daucus carota	Apiales	Apiaceae	Angiosperm	1	Tomas & Vicient, 2022
Dendrobium catenatum	Asparagales	Orchidaceae	Angiosperm	1	Tomas & Vicient, 2022
Dioscorea alata	Dioscoreales	Dioscoreaceae	Angiosperm	1	Diop et al., 2018; Tomas & Vicient, 2022
Dioscorea rotundata	Dioscoreales	Dioscoreaceae	Angiosperm	1	Tomas & Vicient, 2022
Dipteris conjugata	Gleicheniales	Dipteridaceae	Fern	1	Diop et al. 2018; Gong & Han, 2018
Durio zibethinus	Malvales	Malvaceae	Angiosperm	1	Tomas & Vicient, 2022
Elaeis guineensis	Arecales	Arecaceae	Angiosperm	1	Diop et al., 2018; Tomas & Vicient, 2022
Eleusine coracana	Poales	Poaceae	Angiosperm	1	Tomas & Vicient, 2022
Erigeron canadensis	Asterales	Asteraceae	Angiosperm	1	Tomas & Vicient, 2022
Eruca vesicaria	Brassicales	Brassicaceae	Angiosperm	1	Tomas & Vicient, 2022
Eucalyptus grandis	Myrtales	Myrtaceae	Angiosperm	1	Geering et al., 2014; Diop et al. 2018; Tomas & Vicient, 2022
Eutrema salsugineum	Brassicales	Brassicaceae	Angiosperm	1	Diop et al., 2018; Tomas & Vicient, 2022
Fortunella hindsii	Sapindales	Rutaceae	Angiosperm	1	Tomas & Vicient, 2022
Fragaria ananassa	Rosales	Rosaceae	Angiosperm	1	Tomas & Vicient, 2022
Fragaria daltoniana	Rosales	Rosaceae	Angiosperm	1	Tomas & Vicient, 2022
Fragaria iinumae	Rosales	Rosaceae	Angiosperm	1	Tomas & Vicient, 2022
Fragaria mandschurica	Rosales	Rosaceae	Angiosperm	1	Tomas & Vicient, 2022
Fragaria nilgerrensis	Rosales	Rosaceae	Angiosperm	1	Tomas & Vicient, 2022
Fragaria nipponica	Rosales	Rosaceae	Angiosperm	1	Tomas & Vicient, 2022
Fragaria nubicola	Rosales	Rosaceae	Angiosperm	1	Tomas & Vicient, 2022
Fragaria orientalis	Rosales	Rosaceae	Angiosperm	1	Tomas & Vicient, 2022
Fragaria pentaphylla	Rosales	Rosaceae	Angiosperm	1	Tomas & Vicient, 2022
Fragaria vesca	Rosales	Rosaceae	Angiosperm	1	Geering et al., 2014; Diop et al. 2018; Tomas & Vicient, 2022
Fragaria viridis	Rosales	Rosaceae	Angiosperm	1	Tomas & Vicient, 2022
Gillenia trifoliata	Rosales	Rosaceae	Angiosperm	1	Tomas & Vicient, 2022
Ginkgo biloba	Ginkgoales	Ginkgoaceae	Gymnosperm	1	Diop et al. 2018; Gong & Han, 2018
Glycine max	Fabales	Fabaceae	Angiosperm	1	Geering et al., 2014; Diop et al. 2018; Tomas & Vicient, 2022
Gnetum gnemon	Gnetales	Gnetaceae	Gymnosperm	1	Gong & Han, 2018
Gossypium raimondii	Malvales	Malvaceae	Angiosperm	1	Geering et al., 2014; Diop et al. 2018; Tomas & Vicient, 2022
Gossypium arboreum	Malvales	Malvaceae	Angiosperm	1	Tomas & Vicient, 2022
Gossypium hirsutum	Malvales	Malvaceae	Angiosperm	1	Tomas & Vicient, 2022
Helianthus annuus	Asterales	Asteraceae	Angiosperm	1	Tomas & Vicient, 2022
Hevea brasiliensis	Malpighiales	Euphorbiaceae	Angiosperm	1	Diop et al., 2018; Tomas & Vicient, 2022
Hibiscus syriacus	Malvales	Malvaceae	Angiosperm	1	Tomas & Vicient, 2022
Hordeum vulgare	Poales	Poaceae	Angiosperm	1	Tomas & Vicient, 2022
Hydrangea quercifolia	Cornales	Hydrangeaceae	Angiosperm	1	Tomas & Vicient, 2022
Ipomoea nil	Solanales	Convolvulaceae	Angiosperm	1	Tomas & Vicient, 2022
Ipomoea triloba	Solanales	Convolvulaceae	Angiosperm	1	Tomas & Vicient, 2022
Isatis tinctoria	Brassicales	Brassicaceae	Angiosperm	1	Tomas & Vicient, 2022
Jatropha curcas	Malpighiales	Euphorbiaceae	Angiosperm	1	Geering et al., 2014; Tomas & Vicient, 2022
Juglans regia	Fagales	Juglandaceae	Angiosperm	1	Tomas & Vicient, 2022
Juniperus communis	Pinales	Cupressaceae	Gymnosperm	1	Gong & Han, 2018
Kalanchoe fedtschenkoi	Saxifragales	Crassulaceae	Angiosperm	1	Diop et al., 2018; Tomas & Vicient, 2022
Kalanchoe laxiflora	Saxifragales	Crassulaceae	Angiosperm	1	Tomas & Vicient, 2022
Lactuca sativa	Asterales	Asteraceae	Angiosperm	1	Diop et al., 2018; Tomas & Vicient, 2022
Lagenaria siceraria	Cucurbitales	Cucurbitaceae	Angiosperm	1	Tomas & Vicient, 2022
Lepidium sativum	Brassicales	Brassicaceae	Angiosperm	1	Tomas & Vicient, 2022
Lindenbergia philippensis	Lamiales	Orobanchaceae	Angiosperm	1	Tomas & Vicient, 2022
Lotus japonicus	Fabales	Fabaceae	Angiosperm	1	Diop et al., 2018; Tomas & Vicient, 2022
Lunaria annua	Brassicales	Brassicaceae	Angiosperm	1	Tomas & Vicient, 2022
Macadamia integrifolia	Proteales	Proteaceae	Angiosperm	1	Diop et al., 2018; Tomas & Vicient, 2022
Malcolmia maritima	Brassicales	Brassicaceae	Angiosperm	1	Tomas & Vicient, 2022
Malus baccata	Rosales	Rosaceae	Angiosperm	1	Tomas & Vicient, 2022
Malus domestica	Rosales	Rosaceae	Angiosperm	1	Geering et al., 2014; Diop et al. 2018; Tomas & Vicient, 2022
Malus sieversii	Rosales	Rosaceae	Angiosperm	1	Tomas & Vicient, 2022
Malus sylvestris	Rosales	Rosaceae	Angiosperm	1	Tomas & Vicient, 2022
Manihot esculenta	Malpighiales	Euphorbiaceae	Angiosperm	1	Geering et al., 2014; Tomas & Vicient, 2022
Medicago truncatula	Fabales	Fabaceae	Angiosperm	1	Geering et al., 2014; Diop et al. 2018; Tomas & Vicient, 2022
Mimulus guttatus	Lamiales	Phrymaceae	Angiosperm	1	Geering et al., 2014; Diop et al. 2018; Tomas & Vicient, 2022
Momordica charantia	Cucurbitales	Cucurbitaceae	Angiosperm	1	Tomas & Vicient, 2022
Morus notabilis	Rosales	Moraceae	Angiosperm	1	Tomas & Vicient, 2022
Muphar advena	Ranunculales	Papaveraceae	Angiosperm	1	Geering et al., 2014
Musa acuminata	Zingiberales	Musaceae	Angiosperm	1	Diop et al., 2018; Tomas & Vicient, 2022
Nelumbo nucifera	Proteales	Nelumbonaceae	Angiosperm	1	Diop et al. 2018
Nicotiana attenuata	Solanales	Solanaceae	Angiosperm	1	Tomas & Vicient, 2022
Nicotiana sylvestris	Solanales	Solanaceae	Angiosperm	1	Diop et al., 2018; Tomas & Vicient, 2022
Nicotiana tabacum	Solanales	Solanaceae	Angiosperm	1	Geering et al., 2014; Diop et al. 2018; Tomas & Vicient, 2022
Nicotiana tomentosiformis	Solanales	Solanaceae	Angiosperm	1	Diop et al., 2018; Tomas & Vicient, 2022
Nymphaea colorata	Nymphaeales	Nymphaeaceae	Angiosperm	1	Tomas & Vicient, 2022
Olea europaea	Lamiales	Oleaceae	Angiosperm	1	Tomas & Vicient, 2022
Oryza sativa	Poales	Poaceae	Angiosperm	1	Geering et al., 2014; Diop et al. 2018; Tomas & Vicient, 2022
Panicum virgatum	Poales	Poaceae	Angiosperm	1	Geering et al., 2014; Tomas & Vicient, 2022
Papaver somniferum	Ranunculales	Papaveraceae	Angiosperm	1	Tomas & Vicient, 2022
Paspalum vaginatum	Poales	Poaceae	Angiosperm	1	Tomas & Vicient, 2022
Petunia axillaris	Solanales	Solanaceae	Angiosperm	1	Diop et al. 2018
Petunia inflata	Solanales	Solanaceae	Angiosperm	1	Diop et al. 2018
Phalaenopsis equestris	Asparagales	Orchidaceae	Angiosperm	1	Diop et al., 2018; Tomas & Vicient, 2022
Phaseolus acutifolius	Fabales	Fabaceae	Angiosperm	1	Tomas & Vicient, 2022
Phaseolus lunatus	Fabales	Fabaceae	Angiosperm	1	Tomas & Vicient, 2022
Phaseolus vulgaris	Fabales	Fabaceae	Angiosperm	1	Geering et al., 2014
Phoenix dactylifera	Arecales	Arecaceae	Angiosperm	1	Tomas & Vicient, 2022
Picea abies	Pinales	Pinaceae	Gymnosperm	1	Diop et al. 2018; Gong & Han, 2018; Tomas & Vicient, 2022
Picea glauca	Pinales	Pinaceae	Gymnosperm	1	Mushegian & Elena, 2015; Diop et al. 2018; Gong & Han, 2018; Tomas & Vicient, 2022
Pinus lambertiana	Pinales	Pinaceae	Gymnosperm	1	Gong & Han, 2018
Pinus nigra	Pinales	Pinaceae	Gymnosperm	1	Rastrojo et al. 2018
Pinus sylvestris	Pinales	Pinaceae	Gymnosperm	1	Gong & Han, 2018
Pinus taeda	Pinales	Pinaceae	Gymnosperm	1	Mushegian & Elena, 2015; Diop et al. 2018; Gong & Han, 2018; Tomas & Vicient, 2022
Pistacia vera	Sapindales	Anacardiaceae	Angiosperm	1	Tomas & Vicient, 2022
Plagiogyria formosana	Cyatheales	Plagiogyriaceae	Fern	1	Diop et al. 2018; Gong & Han, 2018
Polypodium glycyrrhiza	Polypodiales	Polypodiaceae	Fern	1	Diop et al. 2018; Gong & Han, 2018
Poncirus trifoliata	Sapindales	Rutaceae	Angiosperm	1	Tomas & Vicient, 2022
Populus alba	Malpighiales	Salicaceae	Angiosperm	1	Tomas & Vicient, 2022
Populus deltoides	Malpighiales	Salicaceae	Angiosperm	1	Tomas & Vicient, 2022
Populus euphratica	Malpighiales	Salicaceae	Angiosperm	1	Tomas & Vicient, 2022
Populus tremuloides	Malpighiales	Salicaceae	Angiosperm	1	Tomas & Vicient, 2022
Populus trichocarpa	Malpighiales	Salicaceae	Angiosperm	1	Geering et al., 2014; Diop et al. 2018; Tomas & Vicient, 2022
Portulaca amilis	Caryophyllales	Portulacaceae	Angiosperm	1	Tomas & Vicient, 2022
Potentilla micrantha	Rosales	Rosaceae	Angiosperm	1	Tomas & Vicient, 2022
Prunus armeniaca	Rosales	Rosaceae	Angiosperm	1	Tomas & Vicient, 2022
Prunus avium	Rosales	Rosaceae	Angiosperm	1	Tomas & Vicient, 2022
Prunus davidiana	Rosales	Rosaceae	Angiosperm	1	Tomas & Vicient, 2022
Prunus domestica	Rosales	Rosaceae	Angiosperm	1	Tomas & Vicient, 2022
Prunus dulcis	Rosales	Rosaceae	Angiosperm	1	Tomas & Vicient, 2022
Prunus ferganensis	Rosales	Rosaceae	Angiosperm	1	Tomas & Vicient, 2022
Prunus kansuensis	Rosales	Rosaceae	Angiosperm	1	Tomas & Vicient, 2022
Prunus mandshurica	Rosales	Rosaceae	Angiosperm	1	Tomas & Vicient, 2022
Prunus mira	Rosales	Rosaceae	Angiosperm	1	Tomas & Vicient, 2022
Prunus mume	Rosales	Rosaceae	Angiosperm	1	Tomas & Vicient, 2022
Prunus persica	Rosales	Rosaceae	Angiosperm	1	Geering et al., 2014; Diop et al. 2018; Tomas & Vicient, 2022
Prunus salicina	Rosales	Rosaceae	Angiosperm	1	Tomas & Vicient, 2022
Prunus sibirica	Rosales	Rosaceae	Angiosperm	1	Tomas & Vicient, 2022
Prunus yedoensis	Rosales	Rosaceae	Angiosperm	1	Tomas & Vicient, 2022
Pseudotsuga menziesii	Pinales	Pinaceae	Gymnosperm	1	Mushegian & Elena, 2015; Diop et al. 2018; Gong & Han, 2018; Tomas & Vicient, 2022
Pteridium aquilinum	Polypodiales	Dennstaedtiaceae	Fern	1	Diop et al. 2018; Gong & Han, 2018
Punica granatum	Myrtales	Lythraceae	Angiosperm	1	Tomas & Vicient, 2022
Pyrus betulifolia	Rosales	Rosaceae	Angiosperm	1	Tomas & Vicient, 2022
Pyrus bretschneideri	Rosales	Rosaceae	Angiosperm	1	Tomas & Vicient, 2022
Pyrus communis	Rosales	Rosaceae	Angiosperm	1	Tomas & Vicient, 2022
Pyrus pyrifolia	Rosales	Rosaceae	Angiosperm	1	Tomas & Vicient, 2022
Quercus lobata	Fagales	Fagaceae	Angiosperm	1	Tomas & Vicient, 2022
Quercus robur	Fagales	Fagaceae	Angiosperm	1	Diop et al. 2018
Quercus rubra	Fagales	Fagaceae	Angiosperm	1	Tomas & Vicient, 2022
Quercus suber	Fagales	Fagaceae	Angiosperm	1	Tomas & Vicient, 2022
Raphanus sativus	Brassicales	Brassicaceae	Angiosperm	1	Tomas & Vicient, 2022
Ricinus communis	Malpighiales	Euphorbiaceae	Angiosperm	1	Geering et al., 2014; Diop et al. 2018; Tomas & Vicient, 2022
Rorippa islandica	Brassicales	Brassicaceae	Angiosperm	1	Tomas & Vicient, 2022
Rosa chinensis	Rosales	Rosaceae	Angiosperm	1	Tomas & Vicient, 2022
Rosa multiflora	Rosales	Rosaceae	Angiosperm	1	Tomas & Vicient, 2022
Rosa rugosa	Rosales	Rosaceae	Angiosperm	1	Tomas & Vicient, 2022
Rubus chingii	Rosales	Rosaceae	Angiosperm	1	Tomas & Vicient, 2022
Rubus occidentalis	Rosales	Rosaceae	Angiosperm	1	Tomas & Vicient, 2022
Rubus ulmifolius	Rosales	Rosaceae	Angiosperm	1	Tomas & Vicient, 2022
Salix purpurea	Malpighiales	Salicaceae	Angiosperm	1	Tomas & Vicient, 2022
Salvia splendens	Lamiales	Lamiaceae	Angiosperm	1	Tomas & Vicient, 2022
Sesamum indicum	Lamiales	Pedaliaceae	Angiosperm	1	Tomas & Vicient, 2022
Setaria italica	Poales	Poaceae	Angiosperm	1	Diop et al., 2018; Tomas & Vicient, 2022
Setaria viridis	Poales	Poaceae	Angiosperm	1	Tomas & Vicient, 2022
Sinapis alba	Brassicales	Brassicaceae	Angiosperm	1	Tomas & Vicient, 2022
Solanum bicolor*	Poales	Poaceae	Angiosperm	1	Geering et al., 2014
Solanum habrochaites	Solanales	Solanaceae	Angiosperm	1	Geering et al. 2010
Solanum lycopersicum	Solanales	Solanaceae	Angiosperm	1	Geering et al., 2014; Diop et al. 2018; Tomas & Vicient, 2022
Solanum melongena	Solanales	Solanaceae	Angiosperm	1	Diop et al. 2018
Solanum pennellii	Solanales	Solanaceae	Angiosperm	1	Diop et al. 2018; Tomas & Vicient, 2022
Solanum tuberosum	Solanales	Solanaceae	Angiosperm	1	Geering et al., 2014; Diop et al. 2018; Tomas & Vicient, 2022
Sorghum bicolor	Poales	Poaceae	Angiosperm	1	Tomas & Vicient, 2022
Stanleya pinnata	Brassicales	Brassicaceae	Angiosperm	1	Tomas & Vicient, 2022
Tarenaya hassleriana	Brassicales	Cleomaceae	Angiosperm	1	Diop et al., 2018; Tomas & Vicient, 2022
Taxus baccata	Pinales	Taxaceae	Gymnosperm	1	Gong & Han, 2018
Thellungiella parvula (syn Schrenkiella parvula)	Brassicales	Brassicaceae	Angiosperm	1	Diop et al. 2018
Theobroma cacao	Malvales	Malvaceae	Angiosperm	1	Geering et al., 2014; Diop et al. 2018
Thlaspi arvense	Brassicales	Brassicaceae	Angiosperm	1	Tomas & Vicient, 2022
Trifolium pratense	Fabales	Fabaceae	Angiosperm	1	Tomas & Vicient, 2022
Tripterygium wilfordii	Celastrales	Celastraceae	Angiosperm	1	Tomas & Vicient, 2022
Vaccinium corymbosum	Ericales	Ericaceae	Angiosperm	1	Diop et al. 2018
Vaccinium darrowii	Ericales	Ericaceae	Angiosperm	1	Tomas & Vicient, 2022
Vaccinium macrocarpon	Ericales	Ericaceae	Angiosperm	1	Diop et al. 2018
Vigna unguiculata	Fabales	Fabaceae	Angiosperm	1	Tomas & Vicient, 2022
Vitis riparia	Vitales	Vitaceae	Angiosperm	1	Tomas & Vicient, 2022
Vitis vinifera	Vitales	Vitaceae	Angiosperm	1	Geering et al., 2014; Diop et al. 2018; Tomas & Vicient, 2022
Welwitschia mirabilis	Welwitschiales	Welwitschiaceae	Gymnosperm	1	Debat et berjerman 2022
Zea mays	Poales	Poaceae	Angiosperm	1	Diop et al. 2018
Ziziphus jujuba	Rosales	Rhamnaceae	Angiosperm	1	Tomas & Vicient, 2022
Total				223
