# Supplementary material for: Endogenous viral elements trace the ancient origins and early evolution of the Caulimoviridae
Source: PLoS Pathog. 2026 Jun 26;22(6):e1014340. doi: 10.1371/journal.ppat.1014340 (PMC13308828; doi:10.1371/journal.ppat.1014340)
Supplement: S13 Table — This table presents the plant species hosting ECV according to detection in genomics data: (i) Taxonomic information about the host plant: Species name, Order, Family, Class (column 1,2,3,4); (iii) Number of host plant (column 5); (iv) Reference (column 6). (XLSX) [file ppat.1014340.s020.xlsx]

## Sheet: Feuille 1
S13 Table: plants species hosting ECV This table presents the plant species hosting ECV according to detection in genomics data : (i) Taxonomic information about the host plant : Species name,Order, Family, Class (column 1,2,3,4); (iii) Number of host plant (column 5); (iv) Reference (Column 6).
Host plant species	Order	Family	Clade	Host plant species count	References
Abies alba	Pinales	Pinaceae	Gymnosperm	1	This work
Acacia argyrophylla	Fabales	Fabaceae	Angiosperm	1	This work
Acacia pycnantha	Fabales	Fabaceae	Angiosperm	1	This work
Adiantum capillus	Polypodiales	Pteridaceae	Fern	1	This work
Adiantum nelumboides	Polypodiales	Pteridaceae	Fern	1	This work
Aerva persica	Caryophyllales	Amaranthaceae	Angiosperm	1	This work
Aesculus pavia	Sapindales	Sapindaceae	Angiosperm	1	This work
Agapanthus africanus	Asparagales	Agapanthaceae	Angiosperm	1	This work
Agathis dammara	Araucariales	Araucriaceae	Gymnosperm	1	This work
Agave tequilana	Asparagales	Agavaceae	Angiosperm	1	This work
Ajuga reptans	Lamiales	Lamiaceae	Angiosperm	1	This work
Akania lucens	Brassicales	Akaniaceae	Angiosperm	1	This work
Allionia incarnata	Caryophyllales	Nyctaginaceae	Angiosperm	1	This work
Aloe vera	Asparagales	Asphodelaceae	Angiosperm	1	This work
Alsophila spinulosa	Cyatheales	Cyatheaceae	Fern	1	This work
Alternanthera brasiliana	Caryophyllales	Amaranthaceae	Angiosperm	1	This work
Alternanthera sessilis	Caryophyllales	Amaranthaceae	Angiosperm	1	This work
Amaranthus palmeri	Caryophyllales	Amaranthaceae	Angiosperm	1	This work
Amblovenatum opulentum	Polypodiales	Thelypteridaceae	Fern	1	This work
Amborella trichopoda	Amborellales	Amborellaceae	ANA	1	This work
Anisacanthus quadrifidus	Lamiales	Acanthaceae	Angiosperm	1	This work
Annona muricata	Magnoliales	Annonaceae	Angiosperm	1	This work
Antirrhinum majus	Lamiales	Plantaginaceae	Angiosperm	1	This work
Aphanopetalum resinosum	Saxifragales	Aphanopetalaceae	Angiosperm	1	This work
Apios americana	Fabales	Fabaceae	Angiosperm	1	This work
Arabidopsis lyrata	Brassicales	Brassicaceae	Dicot	1	This work
Araucaria angustifolia	Araucariales	Araucariaceae	Gymnosperm	1	This work
Ardisia humilis	Ericales	Myrsinaceae	Angiosperm	1	This work
Aristolochia fimbriata	Piperales	Aristolochiaceae	Magnoliids	1	This work
Asclepias curassavica	Gentianales	Apocynaceae	Angiosperm	1	This work
Asclepias syriaca	Gentianales	Apocynaceae	Angiosperm	1	This work
Asparagus densiflorus	Asparagales	Asparagaceae	Angiosperm	1	This work
Astragalus membranaceus	Fabales	Fabaceae	Angiosperm	1	This work
Athrotaxis cupressoides	Pinales	Cupressaceae	Gymnosperm	1	This work
Atropa belladonna	Solanales	Solanaceae	Angiosperm	1	This work
Austrobaileya scandens	Austrobaileyales	Austrobaileyaceae	Angiosperm	1	This work
Austrocedrus chilensis	Pinales	Cupressaceae	Gymnosperm	1	This work
Azolla pinnata	Salviniales	Salviniaceae	Fern	1	This work
Bacopa caroliniana	Lamiales	Plantaginaceae	Angiosperm	1	This work
Balanophora fungosa	Santalales	Balanophoraceae	Angiosperm	1	This work
Bauhinia tomentosa	Fabales	Fabaceae	Angiosperm	1	This work
Beta vulgaris	Caryophyllales	Amaranthaceae	Dicot	1	This work
Bituminaria bituminosa	Fabales	Fabaceae	Angiosperm	1	This work
Bixa orellana	Malvales	Bixaceae	Angiosperm	1	This work
Boerhavia burbidgeana	Caryophyllales	Nyctaginaceae	Angiosperm	1	This work
Bolbitis repanda	Polypodiales	Elaphoglossaceae	Fern	1	This work
Borya sphaerocephala	Asparagales	Boryaceae	Angiosperm	1	This work
Botrypus virginianus	Ophioglossales	Ophioglossaceae	Fern	1	This work
Bougainvillea spectabilis	Caryophyllales	Nyctaginaceae	Angiosperm	1	This work
Brachypodium distachyon	Poales	Poaceae	Monocot	1	This work
Brainea insignis	Polypodiales	Blechnaceae	Fern	1	This work
Brugmansia sanguinea	Solanales	Solanaceae	Angiosperm	1	This work
Buddleja lindleyana	Lamiales	Scrophulariaceae	Angiosperm	1	This work
Caiophora chuquitensis	Cornales	Loasaceae	Angiosperm	1	This work
Calceolaria pinifolia	Lamiales	Calceolariaceae	Angiosperm	1	This work
Calycanthus floridus	Laurales	Calycanthaceae	Angiosperm	1	This work
Canella winterana	Canellales	Canellaceae	Angiosperm	1	This work
Canna sp.	Zingiberales	Cannaceae	Angiosperm	1	This work
Cannabis sativa	Rosales	Cannabaceae	Angiosperm	1	This work
Capnoides sempervirens	Ranunculales	Papaveraceae	Angiosperm	1	This work
Capsicum annuum	Solanales	Solanaceae	Dicot	1	This work
Castanea crenata	Fagales	Fagaceae	Angiosperm	1	This work
Castanea pumila	Fagales	Fagaceae	Angiosperm	1	This work
Celsia arcturus	Lamiales	Scrophulariaceae	Angiosperm	1	This work
Chamaecyparis lawsoniana	Pinales	Cupressaceae	Gymnosperm	1	This work
Chimonanthus praecox	Laurales	Calycanthaceae	Magnoliids	1	This work
Chimonanthus salicifolius	Laurales	Calycanthaceae	Magnoliids	1	This work
Chloranthus sessilifolius	Chloranthales	Chloranthaceae	incertae sedis	1	This work
Cibotium barometz	Cyatheales	Cibotiaceae	Fern	1	This work
Cinnamomum micranthum	Laurales	Lauraceae	Magnoliids	1	This work
Citrus sinensis	Sapindales	Rutaceae	Dicot	1	This work
Conopholis americana	Lamiales	Orobanchaceae	Angiosperm	1	This work
Copaifera officinalis	Fabales	Fabaceae	Angiosperm	1	This work
Cornus florida	Cornales	Cornaceae	Angiosperm	1	This work
Cryptomeria japonica	Cupressales	Cupressaceae	Gymnosperm	1	This work
Culcita macrocarpa	Cyatheales	Culcitaceae	Fern	1	This work
Cupressus dupreziana	Pinales	Cupressaceae	Gymnosperm	1	This work
Cupressus sempervirens	Cupressales	Cupressaceae	Gymnosperm	1	This work
Curcuma longa	Zingiberales	Zingiberaceae	Angiosperm	1	This work
Cyanastrum cordifolium	Asparagales	Tecophilaeaceae	Angiosperm	1	This work
Cycas micholitzii	Cycadales	Cycadaceae	Gymnosperm	1	This work
Cycas panzhihuaensis	Cycadales	Cycadaceae	Gymnosperm	1	This work
Cystopteris protusa	Polypodiales	Cystopteridaceae	Fern	1	This work
Daphne giraldii	Malvales	Thymelaeaceae	Angiosperm	1	This work
Davallia fejeensis	Polypodiales	Davalliaceae	Fern	1	This work
Dichroa febrifuga	Cornales	Hydrangeaceae	Angiosperm	1	This work
Dioon edule	Cycadales	Zamiaceae	Gymnosperm	1	This work
Dioscorea alata	Dioscoreales	Dioscoreaceae	Monocot	1	This work
Diphasiastrum complanatum	Lycopodiales	Lycopodiaceae	Lycophhyte	1	This work
Diplazium wichurae	Polypodiales	Athyriaceae	Fern	1	This work
Dipteris conjugata	Gleicheniales	Dipteridaceae	Fern	1	This work
Disporopsis pernyi	Asparagales	Asparagaceae	Angiosperm	1	This work
Draba ossetica	Brassicales	Brassicaceae	Angiosperm	1	This work
Drimia altissima	Asparagales	Hyacinthaceae	Angiosperm	1	This work
Dryopteris marginalis	Polypodiales	Dryopteridaceae	Fern	1	This work
Drypetes deplanchei	Malpighiales	Putranjivaceae	Angiosperm	1	This work
Edgeworthia papyrifera	Malvales	Thymelaeaceae	Angiosperm	1	This work
Ehretia acuminata	incertae sedis	Boraginaceae	Angiosperm	1	This work
Erythroxylum coca	Malpighiales	[Erythroyxlaceae]	Angiosperm	1	This work
Escallonia sp. cv. Newport	incertae sedis	Escalloniaceae	Angiosperm	1	This work
Eschscholzia californica	Ranunculales	Papaveraceae	Angiosperm	1	This work
Eupomatia bennettii	Magnoliales	Eupomatiaceae	Angiosperm	1	This work
Euptelea pleiosperma	Ranunculales	Eupteleaceae	Angiosperm	1	This work
Exocarpos cupressiformis	Santalales	Santalaceae	Angiosperm	1	This work
Ficus religiosa	Rosales	Moraceae	Angiosperm	1	This work
Forestiera segregata	Lamiales	Oleaceae	Angiosperm	1	This work
Fouquieria macdougalii	Ericales	Fouquieriaceae	Angiosperm	1	This work
Fragaria vesca	Rosales	Rosaceae	Dicot	1	This work
Galphimia gracilis	Malpighiales	Malpighiaceae	Angiosperm	1	This work
Garcinia livingstonei	Malpighiales	Clusiaceae	Angiosperm	1	This work
Gelsemium sempervirens	Gentianales	Gelsemiaceae	Angiosperm	1	This work
Geranium maculatum	Geraniales	Geraniaceae	Angiosperm	1	This work
Ginkgo biloba	Ginkgoales	Ginkgoaceae	Gymnosperm	1	This work
Gloriosa superba	Liliales	Colchicaceae	Angiosperm	1	This work
Glycine max	Fabales	Fabaceae	Dicot	1	This work
Gnetum gnemon	Gnetales	Gnetaceae	Gymnosperm	1	This work
Gnetum montanum	Gnetales	Gnetaceae	Gymnosperm	1	This work
Gomortega keule	Laurales	Gomortegaceae	Angiosperm	1	This work
Gompholobium polymorphum	Fabales	Fabaceae	Angiosperm	1	This work
Griselinia racemosa	Apiales	Griseliniaceae	Angiosperm	1	This work
Gymnocladus dioicus	Fabales	Fabaceae	Angiosperm	1	This work
Gyrocarpus americanus	Laurales	Hernandiaceae	Angiosperm	1	This work
Gyrostemon ramulosus	Brassicales	Gyrostemonaceae	Angiosperm	1	This work
Hakea prostrata	Proteales	Proteaceae	Angiosperm	1	This work
Halocarpus bidwillii	Pinales	Podocarpaceae	Gymnosperm	1	This work
Heliotropium tenellum	incertae sedis	Boraginaceae	Angiosperm	1	This work
Hemerocallis spp.	Asparagales	Hemerocallidaceae	Angiosperm	1	This work
Hilleria latifolia	Caryophyllales	Phytolaccaceae	Angiosperm	1	This work
Huperzia asiatica	Lycopodiales	Lycopodiaceae	Lycophhyte	1	This work
Hydrocotyle umbellata	Apiales	Araliaceae	Angiosperm	1	This work
Hypericum perforatum	Malpighiales	Hypericaceae	Angiosperm	1	This work
Ilex paraguariensis	Aquifoliales	Aquifoliaceae	Angiosperm	1	This work
Ilex vomitoria	Aquifoliales	Aquifoliaceae	Angiosperm	1	This work
Ipomoea indica	Solanales	Convolvulaceae	Angiosperm	1	This work
Ipomoea pubescens	Solanales	Convolvulaceae	Angiosperm	1	This work
Juniperus communis	Cupressales	Cupressaceae	Gymnosperm	1	This work
Kirkia wilmsii	Sapindales	Kirkiacae	Angiosperm	1	This work
Larix speciosa	Pinales	Pinaceae	Gymnosperm	1	This work
Larix kaempferi	Pinales	Pinaceae	Gymnosperm	1	This work
Larix sibirica	Pinales	Pinaceae	Gymnosperm	1	This work
Lavandula angustifolia	Lamiales	Lamiaceae	Angiosperm	1	This work
Ledum palustre	Ericales	Ericaceae	Angiosperm	1	This work
Lepidothamnus sp.	Pinales	Podocarpaceae	Gymnosperm	1	This work
Ligustrum sinense	Lamiales	Oleaceae	Angiosperm	1	This work
Limonium spectabile	Caryophyllales	Plumbaginaceae	Angiosperm	1	This work
Lindenbergia philippensis	Lamiales	Orobanchaceae	Angiosperm	1	This work
Lindsaea linearis	Polypodiales	Lindsaeaceae	Fern	1	This work
Linum hirsutum	Malpighiales	Linaceae	Angiosperm	1	This work
Linum tenuifolium	Malpighiales	Linaceae	Angiosperm	1	This work
Liriodendron chinense	Magnoliales	Magnoliaceae	Magnoliids	1	This work
Litsea cubeba	Laurales	Lauraceae	Magnoliids	1	This work
Lobelia siphilitica	Asterales	Campanulaceae	Angiosperm	1	This work
Lomandra longifolia	Asparagales	Laxmanniaceae	Angiosperm	1	This work
Lonchitis hirsuta	Polypodiales	Lonchitidaceae	Fern	1	This work
Loropetalum chinense	Saxifragales	Hamamelidaceae	Angiosperm	1	This work
Lupinus polyphyllus	Fabales	Fabaceae	Angiosperm	1	This work
Lycium barbarum	Solanales	Solanaceae	Angiosperm	1	This work
Lycium sp.	Solanales	Solanaceae	Angiosperm	1	This work
Lycopersicon cheesmanii	Solanales	Solanaceae	Angiosperm	1	This work
Lycopodium annotinum	Lycopodiales	Lycopodiaceae	Lycophhyte	1	This work
Lycopodium zonatum	Lycopodiales	Lycopodiaceae	Lycophhyte	1	This work
Lycopodium clavatum	Lycopodiales	Lycopodiaceae	Lycophhyte	1	This work
Magnolia grandiflora	Magnoliales	Magnoliaceae	Angiosperm	1	This work
Magnolia officinalis	Magnoliales	Magnoliaceae	Magnoliids	1	This work
Maianthemum sp.	Asparagales	Asparagaceae	Angiosperm	1	This work
Manihot grahamii	Malpighiales	Euphorbiaceae	Angiosperm	1	This work
Manilkara zapota	Ericales	Sapotaceae	Angiosperm	1	This work
Marattia sp.	Marattiales	Marattiaceae	Fern	1	This work
Marrubium vulgare	Lamiales	Lamiaceae	Angiosperm	1	This work
Medinilla magnifica	Myrtales	Melastomataceae	Angiosperm	1	This work
Metasequoia glyptostroboides	Cupressales	Cupressaceae	Gymnosperm	1	This work
Michelia maudiae	Magnoliales	Magnoliaceae	Angiosperm	1	This work
Microcachrys tetragona	Pinales	Podocarpaceae	Gymnosperm	1	This work
Mirabilis jalapa	Caryophyllales	Nyctaginaceae	Angiosperm	1	This work
Morinda citrifolia	Gentianales	Rubiaceae	Angiosperm	1	This work
Musa balbisiana	Zingiberales	Musaceae	Monocot	1	This work
Myodocarpus sp.	Apiales	Myodocarpaceae	Angiosperm	1	This work
Nageia nagi	Pinales	Podocarpaceae	Gymnosperm	1	This work
Narcissus viridiflorus	Asparagales	Amaryllidaceae	Angiosperm	1	This work
Nelumbo nucifera	Proteales	Nelumbonaceae	Angiosperm	1	This work
Neocallitropsis pancheri	Pinales	Cupressaceae	Gymnosperm	1	This work
Nepeta cataria	Lamiales	Lamiaceae	Angiosperm	1	This work
Nephrolepis biserrata	Polypodiales	Nephrolepidaceae	Fern	1	This work
Neurachne annularis	Poales	Poaceae	Angiosperm	1	This work
Neurachne munroi	Poales	Poaceae	Angiosperm	1	This work
Neurachne tenuifolia	Poales	Poaceae	Angiosperm	1	This work
Nicotiana sylvestris	Solanales	Solanaceae	Angiosperm	1	This work
Nolina bigelovii	Asparagales	Ruscaceae	Angiosperm	1	This work
Nymphaea colorata	Nymphaeales	Nymphaeaceae	ANA	1	This work
Nymphaea thermarum	Nymphaeales	Nymphaeaceae	ANA	1	This work
Nyssa ogeche	Cornales	Nyssaceae	Angiosperm	1	This work
Oenothera affinis	Myrtales	Onagraceae	Angiosperm	1	This work
Oenothera berlandieri	Myrtales	Onagraceae	Angiosperm	1	This work
Oenothera biennis	Myrtales	Onagraceae	Angiosperm	1	This work
Oenothera elata	Myrtales	Onagraceae	Angiosperm	1	This work
Oenothera elata hookeri	Myrtales	Onagraceae	Angiosperm	1	This work
Oenothera grandiflora	Myrtales	Onagraceae	Angiosperm	1	This work
Oenothera nana	Myrtales	Onagraceae	Angiosperm	1	This work
Oenothera picensis	Myrtales	Onagraceae	Angiosperm	1	This work
Oenothera speciosa	Myrtales	Onagraceae	Angiosperm	1	This work
Oncotheca balansae	Garryales	Oncothecaceae	Angiosperm	1	This work
Orchidantha maxillarioides	Zingiberales	Lowiaceae	Angiosperm	1	This work
Oresitrophe rupifraga	Saxifragales	Saxifragaceae	Angiosperm	1	This work
Oryza sativa	Poales	Poaceae	Monocot	1	This work
Oxalis sp.	Oxalidales	Oxalidaceae	Angiosperm	1	This work
Oxera neriifolia	Lamiales	Lamiaceae	Angiosperm	1	This work
Palhinhaea hainanensis	Lycopodiales	Lycopodiaceae	Lycophhyte	1	This work
Papaver somniferum	Ranunculales	Papaveraceae	Angiosperm	1	This work
Passiflora edulis	Malpighiales	Passifloraceae	Angiosperm	1	This work
Peltoboykinia watanabei	Saxifragales	Saxifragaceae	Angiosperm	1	This work
Pereskia aculeata	Caryophyllales	Cactaceae	Angiosperm	1	This work
Persea borbonia	Laurales	Lauraceae	Angiosperm	1	This work
Persea americana	Laurales	Lauraceae	Magnoliids	1	This work
Phelline lucida	Asterales	Phellinaceae	Angiosperm	1	This work
Phoebe bournei	Laurales	Lauraceae	Magnoliids	1	This work
Phyla dulcis	Lamiales	Verbenaceae	Angiosperm	1	This work
Phytolacca bogotensis	Caryophyllales	Phytolaccaceae	Angiosperm	1	This work
Picea abies	Pinales	Pinaceae	Gymnosperm	1	This work
Picea engelmannii	Pinales	Pinaceae	Gymnosperm	1	This work
Picea glauca	Pinales	Pinaceae	Gymnosperm	1	This work
Picea sitchensis	Pinales	Pinaceae	Gymnosperm	1	This work
Pinus jeffreyi	Pinales	Pinaceae	Gymnosperm	1	This work
Pinus lambertiana	Pinales	Pinaceae	Gymnosperm	1	This work
Pinus tabuliformis	Pinales	Pinaceae	Gymnosperm	1	This work
Pinus taeda	Pinales	Pinaceae	Gymnosperm	1	This work
Plagiogyria formosana	Cyatheales	Plagiogyriaceae	Fern	1	This work
Plagiogyria japonica	Plagiogyriales	Plagiogyriaceae	Fern	1	This work
Platycodon grandiflorus	Asterales	Campanulaceae	Angiosperm	1	This work
Platyspermation crassifolium	incertae sedis	Escalloniaceae	Angiosperm	1	This work
Podocarpus rubens	Pinales	Podocarpaceae	Gymnosperm	1	This work
Polycarpaea repens	Caryophyllales	Caryophyllaceae	Angiosperm	1	This work
Polypodium glycyrrhiza	Polypodiales	Polypodiaceae	Fern	1	This work
Polyscias fruticosa	Apiales	Araliaceae	Angiosperm	1	This work
Polystichum acrostichoides	Polypodiales	Dryopteridaceae	Fern	1	This work
Portulaca cryptopetala	Caryophyllales	Portulacaceae	Angiosperm	1	This work
Portulaca molokiniensis	Caryophyllales	Portulacaceae	Angiosperm	1	This work
Portulaca suffrutescens	Caryophyllales	Portulacaceae	Angiosperm	1	This work
Posidonia australis	Alismatales	Posidoniaceae	Angiosperm	1	This work
Prunella vulgaris	Lamiales	Lamiaceae	Angiosperm	1	This work
Pseudolycopodiella caroliniana	Lycopodiales	Lycopodiaceae	Lycophhyte	1	This work
Pseudotsuga menziesii	Pinales	Pinaceae	Gymnosperm	1	This work
Pteridium aquilinum	Polypodiales	Dennstaedtiaceae	Fern	1	This work
Pterris vittata	Polypodiales	Pteridaceae	Fern	1	This work
Pycnanthemum tenuifolium	Lamiales	Lamiaceae	Angiosperm	1	This work
Pyrenacantha malvifolia	incertae sedis	Icacinaceae	Angiosperm	1	This work
Pyrus communis	Rosales	Rosaceae	Angiosperm	1	This work
Rauvolfia tetraphylla	Gentianales	Apocynaceae	Angiosperm	1	This work
Reseda odorata	Brassicales	Resedaceae	Angiosperm	1	This work
Rhododendron scopulorum	Ericales	Ericaceae	Angiosperm	1	This work
Rhumohra adiantiformis	Polypodiales	Dryopteridaceae	Fern	1	This work
Ricinus communis	Malpighiales	Euphorbiaceae	Angiosperm	1	This work
Rosa chinensis	Rosales	Rosaceae	Angiosperm	1	This work
Rosa palustris	Rosales	Rosaceae	Angiosperm	1	This work
Rudbeckia hirta	Asterales	Asteraceae	Angiosperm	1	This work
Ruellia brittoniana	Lamiales	Acanthaceae	Angiosperm	1	This work
Salvadora sp.	Brassicales	Salvadoraceae	Angiosperm	1	This work
Sambucus canadensis	Dipsacales	Adoxaceae	Angiosperm	1	This work
Sanguinaria canadensis	Ranunculales	Papaveraceae	Angiosperm	1	This work
Santalum acuminatum	Santalales	Santalaceae	Angiosperm	1	This work
Scaevola mossambicensis	Asterales	Goodeniaceae	Angiosperm	1	This work
Sceptridium dissectum	Ophioglossales	Ophioglossaceae	Fern	1	This work
Schiedea membranacea	Caryophyllales	Caryophyllaceae	Angiosperm	1	This work
Schlegelia parasitica	Lamiales	Schlegeliaceae	Angiosperm	1	This work
Scutellaria montana	Lamiales	Lamiaceae	Angiosperm	1	This work
Senna hebecarpa	Fabales	Fabaceae	Angiosperm	1	This work
Sequoia sempervirens	Cupressales	Cupressaceae	Gymnosperm	1	This work
Sequoiadendron giganteum	Cupressales	Cupressaceae	Gymnosperm	1	This work
Serenoa repens	Arecales	Arecaceae	Angiosperm	1	This work
Sesuvium portulacastrum	Caryophyllales	Aizoaceae	Angiosperm	1	This work
Sideroxylon reclinatum	Ericales	Sapotaceae	Angiosperm	1	This work
Simmondsia chinensis	Caryophyllales	Simmondsiaceae	Angiosperm	1	This work
Solanum lasiophyllum	Solanales	Solanaceae	Angiosperm	1	This work
Solanum lycopsericum	Solanales	Solanaceae	Angiosperm	1	This work
Solanum ptychanthum	Solanales	Solanaceae	Angiosperm	1	This work
Solanum sisymbriifolium	Solanales	Solanaceae	Angiosperm	1	This work
Solanum xanthocarpum	Solanales	Solanaceae	Angiosperm	1	This work
Solenostemon scutellarioides	Lamiales	Lamiaceae	Angiosperm	1	This work
Spergularia media	Caryophyllales	Caryophyllaceae	Angiosperm	1	This work
Staphylea trifolia	Crossosomatales	Staphyleaceae	Angiosperm	1	This work
Strobilanthes dyeriana	Lamiales	Acanthaceae	Angiosperm	1	This work
Synsepalum dulcificum	Ericales	Sapotaceae	Angiosperm	1	This work
Tapiscia sinensis	Huerteales	Tapisciaceae	Angiosperm	1	This work
Taxus chinensis	Cupressales	Taxaceae	Gymnosperm	1	This work
Taxus wallichiana	Cupressales	Taxaceae	Gymnosperm	1	This work
Tetrastigma voinierianum	Vitales	Vitaceae	Angiosperm	1	This work
Teucrium chamaedrys	Lamiales	Lamiaceae	Angiosperm	1	This work
Thuja plicata	Cupressales	Cupressaceae	Gymnosperm	1	This work
Tragopogon castellanus	Asterales	Asteraceae	Angiosperm	1	This work
Tragopogon dubius	Asterales	Asteraceae	Angiosperm	1	This work
Tragopogon porrifolius	Asterales	Asteraceae	Angiosperm	1	This work
Uniola paniculata	Poales	Poaceae	Angiosperm	1	This work
Urginea maritima	Asparagales	Hyacinthaceae	Angiosperm	1	This work
Vaccinium darrowii	Ericales	Ericaceae	Angiosperm	1	This work
Vanilla planifolia	Asparagales	Orchidaceae	Angiosperm	1	This work
Verbascum sp.	Lamiales	Scrophulariaceae	Angiosperm	1	This work
Verbena hastata	Lamiales	Verbenaceae	Angiosperm	1	This work
Viola canadensis	Malpighiales	Violaceae	Angiosperm	1	This work
Viola tricolor	Malpighiales	Violaceae	Angiosperm	1	This work
Vitis vinifera	Vitales	Vitaceae	Angiosperm	1	This work
Welwitschia mirabilis	Gnetales	Welwitschiaceae	Gymnosperm	1	This work
Wollemia nobilis	Araucariales	Araucariaceae	Gymnosperm	1	This work
Ximenia americana	Santalales	Olacaceae	Angiosperm	1	This work
				302
