# Supplementary material for: Endogenous viral elements trace the ancient origins and early evolution of the Caulimoviridae
Source: PLoS Pathog. 2026 Jun 26;22(6):e1014340. doi: 10.1371/journal.ppat.1014340 (PMC13308828; doi:10.1371/journal.ppat.1014340)
Supplement: S14 Table — (i) Sequence name (column 1); (ii) Reference information and/or link (column 2 and column 3). (XLSX) [file ppat.1014340.s021.xlsx]

## Sheet: Feuille 1
S14 Table: Reference dataset of 98 Caulimoviridae aa-RT and 8 outgroup sequences
Code	Reference	Genbank accession number or source
Badnavirus_BSGFV	(Teycheney et al., 2020)	AY493509
Badnavirus_DrMV	(Teycheney et al. 2020)	DQ473478
Badnavirus_KTSV	(Teycheney et al. 2020)	AY180137
Badnavirus_ScBIMV	(Teycheney et al. 2020)	AJ277091
Caulimovirus_CaMV	(Teycheney et al. 2020)	V00141
Cavemovirus_CSVMV	(Teycheney et al. 2020)	U59751
Petuvirus_PVCV	(Teycheney et al. 2020)	U95208
Rosadnavirus_RYVV	(Teycheney et al. 2020)	JX028536
Solendovirus_TVCV	(Teycheney et al. 2020)	AF190123
Soymovirus_BRRV	(Teycheney et al. 2020)	AF404509
Soymovirus_PCSV	(Teycheney et al. 2020)	U13988
Soymovirus_SbCMV	(Teycheney et al. 2020)	X15828
Tungrovirus_RTBV	(Teycheney et al. 2020)	X57924
Vaccinivirus	(Teycheney et al. 2020)	KT148886
Ruflodivirus	(Teycheney et al. 2020)	NC_011920.1
Dioscovirus	(Teycheney et al. 2020)	NC_040712.1
Florendovirus_Egrandis	(Geering et al., 2014)	DOI : 10.1038/ncomms6269
Florendovirus_Eusal	(Geering et al. 2014)	DOI : 10.1038/ncomms6269
Florendovirus_Gmax	(Geering et al., 2014)	DOI : 10.1038/ncomms6269
Florendovirus_Kfedt	(Geering et al. 2014)	DOI : 10.1038/ncomms6269
Florendovirus_Nsyl	(Geering et al. 2014)	DOI : 10.1038/ncomms6269
Florendovirus_Ntab	(Geering et al. 2014)	DOI : 10.1038/ncomms6269
Florendovirus_Qrob	(Geering et al. 2014)	DOI : 10.1038/ncomms6269
Florendovirus_Sl	(Geering et al. 2014)	DOI : 10.1038/ncomms6269
Florendovirus_Smel	(Geering et al. 2014)	DOI : 10.1038/ncomms6269
Florendovirus_Vvin	(Geering et al. 2014)	DOI : 10.1038/ncomms6269
Florendovirus_Vvin2	(Geering et al. 2014)	DOI : 10.1038/ncomms6269
Gymnendo1_Pabies	(Diop et al., 2018)	DOI : 10.1038/s41598-017-16399-x
Gymnendo1_Pabies2	(Diop et al. 2018)	DOI : 10.1038/s41598-017-16399-x
Gymnendo1_Pabies3	(Diop et al. 2018)	DOI : 10.1038/s41598-017-16399-x
Gymnendo1_Ptae2	(Diop et al. 2018)	DOI : 10.1038/s41598-017-16399-x
Gymnendo1_Ptae3	(Diop et al. 2018)	DOI : 10.1038/s41598-017-16399-x
Gymnendo1_Ptae4	(Diop et al. 2018)	DOI : 10.1038/s41598-017-16399-x
Gymnendo1_Ptae5	(Diop et al. 2018)	DOI : 10.1038/s41598-017-16399-x
Gymnendo1_Ptae_	(Diop et al. 2018)	DOI : 10.1038/s41598-017-16399-x
Gymnendo2_Gbilo	(Diop et al. 2018)	DOI : 10.1038/s41598-017-16399-x
Gymnendo2_Gbilo2	(Diop et al. 2018)	DOI : 10.1038/s41598-017-16399-x
Gymnendo2_Pglau	(Diop et al. 2018)	DOI : 10.1038/s41598-017-16399-x
Gymnendo2_Ptae	(Diop et al. 2018)	DOI : 10.1038/s41598-017-16399-x
Gymnendovirus3_Pabies	(Diop et al. 2018)	DOI : 10.1038/s41598-017-16399-x
Gymnendovirus3_Pglau2	(Diop et al. 2018)	DOI : 10.1038/s41598-017-16399-x
Gymnendovirus3_Ptae	(Diop et al. 2018)	DOI : 10.1038/s41598-017-16399-x
Gymnendovirus3_Ptae2	(Diop et al. 2018)	DOI : 10.1038/s41598-017-16399-x
Gymnendovirus3_Ptae3	(Diop et al. 2018)	DOI : 10.1038/s41598-017-16399-x
Gymnendovirus4_Pabies	(Diop et al. 2018)	DOI : 10.1038/s41598-017-16399-x
Gymnendovirus4_Pglau2	(Diop et al. 2018)	DOI : 10.1038/s41598-017-16399-x
Gymnendovirus4_Ptae	(Diop et al. 2018)	DOI : 10.1038/s41598-017-16399-x
Gymnendovirus4_Ptae2	(Diop et al. 2018)	DOI : 10.1038/s41598-017-16399-x
Gymnendovirus4_Pglau	(Diop et al. 2018)	DOI : 10.1038/s41598-017-16399-x
Petuviruslike_Csine	(Diop et al. 2018)	DOI : 10.1038/s41598-017-16399-x
Petuvirus_Araly	(Diop et al. 2018)	DOI : 10.1038/s41598-017-16399-x
Petuvirus_Csine	(Diop et al. 2018)	DOI : 10.1038/s41598-017-16399-x
Petuvirus_Eusal	(Diop et al. 2018)	DOI : 10.1038/s41598-017-16399-x
Petuvirus_Grai	(Diop et al. 2018)	DOI : 10.1038/s41598-017-16399-x
Petuvirus_Nsyl	(Diop et al. 2018)	DOI : 10.1038/s41598-017-16399-x
Badnavirus_Coca	(Diop et al. 2018)	DOI : 10.1038/s41598-017-16399-x
Badnavirus_ComYMV	(Diop et al. 2018)	DOI : 10.1038/s41598-017-16399-x
Badnavirus_CSSV	(Diop et al. 2018)	DOI : 10.1038/s41598-017-16399-x
Badnavirus_CYMV	(Diop et al. 2018)	DOI : 10.1038/s41598-017-16399-x
Badnavirus_Dala	(Diop et al. 2018)	DOI : 10.1038/s41598-017-16399-x
Badnavirus_Dala2	(Diop et al. 2018)	DOI : 10.1038/s41598-017-16399-x
Badnavirus_DBV	(Diop et al. 2018)	DOI : 10.1038/s41598-017-16399-x
Badnavirus_Musa	(Diop et al. 2018)	DOI : 10.1038/s41598-017-16399-x
Badnavirus_Peque	(Diop et al. 2018)	DOI : 10.1038/s41598-017-16399-x
Badnavirus_Peque2	(Diop et al. 2018)	DOI : 10.1038/s41598-017-16399-x
Caulimovirus_Lasa	(Diop et al. 2018)	DOI : 10.1038/s41598-017-16399-x
Fernendo1_Cystopteris	(Diop et al. 2018)	DOI : 10.1038/s41598-017-16399-x
Fernendo1_Plagiogyria	(Diop et al. 2018)	DOI : 10.1038/s41598-017-16399-x
Fernendo1_Polypodium	(Diop et al. 2018)	DOI : 10.1038/s41598-017-16399-x
Fernendo2_Dipteris	(Diop et al. 2018)	DOI : 10.1038/s41598-017-16399-x
Petuvirus_Rcommunis	(Diop et al. 2018)	DOI : 10.1038/s41598-017-16399-x
Petuvirus_Tcacao	(Diop et al. 2018)	DOI : 10.1038/s41598-017-16399-x
Soymovirus_Metruvirus	(Diop et al. 2018)	DOI : 10.1038/s41598-017-16399-x
Unclassified_Gmax	(Diop et al. 2018)	DOI : 10.1038/s41598-017-16399-x
Unclassified_Peaxi	(Diop et al. 2018)	DOI : 10.1038/s41598-017-16399-x
Unclassified_Vvin	(Diop et al. 2018)	DOI : 10.1038/s41598-017-16399-x
Xendovirus_Grai	(Diop et al. 2018)	DOI : 10.1038/s41598-017-16399-x
Xendovirus_Stub	(Diop et al. 2018)	DOI : 10.1038/s41598-017-16399-x
Yendovirus_Anaco	(Diop et al. 2018)	DOI : 10.1038/s41598-017-16399-x
Yendovirus_Bdist	(Diop et al. 2018)	DOI : 10.1038/s41598-017-16399-x
Yendovirus_Ntom	(Diop et al. 2018)	DOI : 10.1038/s41598-017-16399-x
Yendovirus_Slyc	(Diop et al. 2018)	DOI : 10.1038/s41598-017-16399-x
Zendovirus_Fvesca	(Diop et al. 2018)	DOI : 10.1038/s41598-017-16399-x
GbilV_ORF2	(Gong and Han, 2018)	DOI: 10.1128/JVI.02043-17
PglaV_2_ORF3	(Gong & Han 2018)	DOI: 10.1128/JVI.02043-17
PglaV_1_ORF1	(Gong & Han 2018)	DOI: 10.1128/JVI.02043-17
PtaeV_1_ORF2	(Gong & Han 2018)	DOI: 10.1128/JVI.02043-17
PtaeV_2	(Gong & Han 2018)	DOI: 10.1128/JVI.02043-17
W4	(De Tomás and Vicient, 2022)	https://doi.org/10.3389/fpls.2022.1011565
W2	(De Tomas & Vicient 2022)	https://doi.org/10.3389/fpls.2022.1011565
W6	(De Tomas & Vicient 2022)	https://doi.org/10.3389/fpls.2022.1011565
W5	(De Tomas & Vicient 2022)	https://doi.org/10.3389/fpls.2022.1011565
W1	(De Tomas & Vicient 2022)	https://doi.org/10.3389/fpls.2022.1011565
W3	(De Tomas & Vicient 2022)	https://doi.org/10.3389/fpls.2022.1011565
Pinus_nigra_virus	(Rastrojo et al., 2018)	doi: 10.1128/MRA.00955-18.
Welwitschia_mirabilis_virus_2	(Debat and Bejerman, 2022)	https://doi.org/10.1016/j.gene.2022.146806
Welwitschia_mirabilis_virus_1	(Debat and Bejerman, 2022)	https://doi.org/10.1016/j.gene.2022.146806
Orendovirus_Aegilops	(Geering et al., 2010)	https://doi.org/10.1007/s00705-009-0488-4
OUTGP_Gypsy	(Llorens et al., 2011)	doi: 10.1093/nar/gkm697
OUTGP_HFV	(Llorens et al. 2011)	doi: 10.1093/nar/gkm697
OUTGP_Legolas	(Llorens et al. 2011)	doi: 10.1093/nar/gkm697
OUTGP_MdEV	(Llorens et al. 2011)	doi: 10.1093/nar/gkm697
OUTGP_MPMV	(Llorens et al. 2011)	doi: 10.1093/nar/gkm697
OUTGP_Osvaldo	(Llorens et al. 2011)	doi: 10.1093/nar/gkm697
OUTGP_Skippy	(Llorens et al. 2011)	doi: 10.1093/nar/gkm697
0_Anthag	Caulifinder	Anthoceros agrestis
